# Supplementary material for: 3′,6′-Bis(diethyl­amino)-2-[(E)-2-(4-hy­droxy-3-meth­oxy­benzyl­idene­amino)­eth­yl]spiro­[isoindoline-1,9′-xanthen]-3-one ethanol monosolvate
Source: Acta Crystallogr Sect E Struct Rep Online. 2012 Apr 21;68(Pt 5):o1479. doi: 10.1107/S1600536812016741 (PMC3344589; doi:10.1107/S1600536812016741)
Supplement: Supplementary file 1 [file e-68-o1479-sup1.cif]

##############################################################################
#                                                                            #
# This CIF contains the data in a paper accepted for publication in          #
# Acta Crystallographica Section E. It conforms to the requirements of       #
# Notes for Authors for Acta Crystallographica Section E, and has been       #
# peer reviewed under the auspices of the IUCr Commission on Journals.       #
#                                                                            #
# Full details of the Crystallographic Information File format               #
# are given in the paper "The Crystallographic Information File (CIF):       #
# a New Standard Archive File for Crystallography" by S. R. Hall, F. H.      #
# Allen and I. D. Brown [Acta Cryst. (1991), A47, 655-685].                  #
#                                                                            #
# The current version of the core CIF dictionary is obtainable from          #
# ftp://ftp.iucr.org/pub/cif_core.dic.                                       #
#                                                                            #
# Software is freely available for graphical display of the structure(s)     #
# in this CIF. For information consult the CIF software page                 #
# http://www.iucr.org/resources/cif/software.                                #
#                                                                            #
# This file may be used for bona fide research purposes within the           #
# scientific community so long as proper attribution is given to the journal # 
# article from which it was obtained.                                        #
#                                                                            #
##############################################################################
data_I
_audit_creation_method     SHELXL-97
_chemical_name_systematic
;
3',6'-Bis(diethylamino)-2-[(<i>E</i>)-2-(4-hydroxy-3-
methoxybenzylideneamino)ethyl]spiro[isoindoline-1,9'-xanthen]-3-one
ethanol monosolvate
;
_chemical_name_common     ?
_chemical_formula_moiety     'C38 H42 N4 O4, C2 H6 O'
_chemical_formula_sum     'C40 H48 N4 O5'
_chemical_formula_iupac     'C38 H42 N4 O4, C2 H6 O'
_chemical_formula_weight     664.82
_chemical_melting_point     ?
_symmetry_cell_setting     monoclinic
_symmetry_space_group_name_H-M     ' P 21/n'
_symmetry_space_group_name_Hall     ' -P 2yn'
loop_
    _symmetry_equiv_pos_as_xyz
    'x, y, z'
    '-x+1/2, y+1/2, -z+1/2'
    '-x, -y, -z'
    'x-1/2, -y-1/2, z-1/2'
_cell_length_a     16.674(4)
_cell_length_b     12.197(3)
_cell_length_c     17.936(4)
_cell_angle_alpha     90.00
_cell_angle_beta     96.445(4)
_cell_angle_gamma     90.00
_cell_volume     3624.5(15)
_cell_formula_units_Z     4
_cell_measurement_reflns_used     10662
_cell_measurement_theta_min     1.7
_cell_measurement_theta_max     27.9
_cell_measurement_temperature     113(2)
_exptl_crystal_description     Prism
_exptl_crystal_colour     colourless
_exptl_crystal_size_max     0.20
_exptl_crystal_size_mid     0.12
_exptl_crystal_size_min     0.10
_exptl_crystal_density_diffrn     1.218
_exptl_crystal_density_meas     ?
_exptl_crystal_density_method     'not measured'
_exptl_crystal_F_000     1424
_exptl_absorpt_coefficient_mu     0.081
_exptl_absorpt_correction_type     multi-scan
_exptl_absorpt_process_details     '(CrystalClear; Rigaku, 2008)'
_exptl_absorpt_correction_T_min     0.9840
_exptl_absorpt_correction_T_max     0.9920
_exptl_special_details     ?
_diffrn_ambient_temperature     113(2)
_diffrn_radiation_type     MoK\a
_diffrn_radiation_wavelength     0.71073
_diffrn_radiation_source     'fine-focus sealed tube'
_diffrn_radiation_monochromator     graphite
_diffrn_measurement_device_type     'Rigaku Saturn724+'
_diffrn_measurement_method     'profile data from \w-scans'
_diffrn_detector_area_resol_mean     28.5714
_diffrn_reflns_number     45486
_diffrn_reflns_av_R_equivalents     0.0426
_diffrn_reflns_av_sigmaI/netI     0.0356
_diffrn_reflns_theta_min     1.58
_diffrn_reflns_theta_max     27.81
_diffrn_reflns_theta_full     27.81
_diffrn_measured_fraction_theta_max     0.999
_diffrn_measured_fraction_theta_full     0.999
_diffrn_reflns_limit_h_min     -21
_diffrn_reflns_limit_h_max     20
_diffrn_reflns_limit_k_min     -16
_diffrn_reflns_limit_k_max     15
_diffrn_reflns_limit_l_min     -23
_diffrn_reflns_limit_l_max     22
_diffrn_standards_number     0
_diffrn_standards_interval_count     0
_diffrn_standards_interval_time     0
_diffrn_standards_decay_%     0
_refine_special_details
;
 Refinement of F^2^ against ALL reflections.  The weighted R-factor wR and
 goodness of fit S are based on F^2^, conventional R-factors R are based
 on F, with F set to zero for negative F^2^. The threshold expression of
 F^2^ > 2sigma(F^2^) is used only for calculating R-factors(gt) etc. and is
 not relevant to the choice of reflections for refinement.  R-factors based
 on F^2^ are statistically about twice as large as those based on F, and R-
 factors based on ALL data will be even larger.
;
_reflns_number_total     8576
_reflns_number_gt     7385
_reflns_threshold_expression     I>2\s(I)
_refine_ls_structure_factor_coef     Fsqd
_refine_ls_matrix_type     full
_refine_ls_R_factor_all     0.0606
_refine_ls_R_factor_gt     0.0491
_refine_ls_wR_factor_gt     0.1122
_refine_ls_wR_factor_ref     0.1188
_refine_ls_goodness_of_fit_ref     1.102
_refine_ls_restrained_S_all     1.102
_refine_ls_number_reflns     8576
_refine_ls_number_parameters     450
_refine_ls_number_restraints     0
_refine_ls_hydrogen_treatment     constr
_refine_ls_weighting_scheme     calc
_refine_ls_weighting_details
         'calc w=1/[\s^2^(Fo^2^)+(0.0532P)^2^+0.5173P] where P=(Fo^2^+2Fc^2^)/3'
_atom_sites_solution_hydrogens     geom
_atom_sites_solution_primary     direct
_atom_sites_solution_secondary     difmap
_refine_ls_shift/su_max     0.000
_refine_ls_shift/su_mean     0.000
_refine_diff_density_max     0.318
_refine_diff_density_min     -0.210
_refine_ls_extinction_method     none
_refine_ls_extinction_coef     ?
loop_
    _atom_type_symbol
    _atom_type_description
    _atom_type_scat_dispersion_real
    _atom_type_scat_dispersion_imag
    _atom_type_scat_source
    'C' 'C' 0.0033 0.0016
                         'International Tables Vol C Tables 4.2.6.8 and 6.1.1.4'
    'H' 'H' 0.0000 0.0000
                         'International Tables Vol C Tables 4.2.6.8 and 6.1.1.4'
    'N' 'N' 0.0061 0.0033
                         'International Tables Vol C Tables 4.2.6.8 and 6.1.1.4'
    'O' 'O' 0.0106 0.0060
                         'International Tables Vol C Tables 4.2.6.8 and 6.1.1.4'
_computing_data_collection     'CrystalClear (Rigaku, 2008)'
_computing_cell_refinement     'CrystalClear (Rigaku, 2008)'
_computing_data_reduction     'CrystalClear (Rigaku, 2008)'
_computing_structure_solution     'SHELXS97 (Sheldrick, 2008)'
_computing_structure_refinement     'SHELXL97 (Sheldrick, 2008)'
_computing_molecular_graphics     'SHELXTL (Sheldrick, 2008)'
_computing_publication_material     'CrystalStructure (Rigaku, 2008)'
loop_
    _atom_site_type_symbol
    _atom_site_label
    _atom_site_fract_x
    _atom_site_fract_y
    _atom_site_fract_z
    _atom_site_U_iso_or_equiv
    _atom_site_adp_type
    _atom_site_calc_flag
    _atom_site_refinement_flags
    _atom_site_occupancy
    _atom_site_symmetry_multiplicity
    _atom_site_disorder_assembly
    _atom_site_disorder_group
    O O1 0.70816(5) 0.41422(7) 0.34461(6) 0.0243(2) Uani d . 1 1 . .
    O O2 0.45673(6) 0.76065(8) 0.19829(5) 0.0257(2) Uani d . 1 1 . .
    O O3 0.72460(6) 0.76249(8) -0.25561(5) 0.0281(2) Uani d . 1 1 . .
    H H3 0.7427 0.7031 -0.2705 0.042 Uiso calc R 1 1 . .
    O O4 0.70162(6) 0.56284(8) -0.19741(5) 0.0284(2) Uani d . 1 1 . .
    N N1 0.91108(7) 0.68357(10) 0.39924(7) 0.0279(3) Uani d . 1 1 . .
    N N2 0.53054(7) 0.10821(9) 0.31672(7) 0.0238(3) Uani d . 1 1 . .
    N N3 0.54525(6) 0.62774(9) 0.24766(6) 0.0171(2) Uani d . 1 1 . .
    N N4 0.66575(7) 0.64858(11) 0.08517(7) 0.0296(3) Uani d . 1 1 . .
    C C1 0.72358(8) 0.52500(10) 0.35283(7) 0.0185(3) Uani d . 1 1 . .
    C C2 0.80483(8) 0.55002(11) 0.37132(7) 0.0210(3) Uani d . 1 1 . .
    H H2 0.8432 0.4923 0.3787 0.025 Uiso calc R 1 1 . .
    C C3 0.83095(8) 0.65951(11) 0.37922(7) 0.0217(3) Uani d . 1 1 . .
    C C4 0.77103(8) 0.74200(11) 0.36664(8) 0.0239(3) Uani d . 1 1 . .
    H H4A 0.7862 0.8171 0.3700 0.029 Uiso calc R 1 1 . .
    C C5 0.69080(8) 0.71404(11) 0.34955(7) 0.0215(3) Uani d . 1 1 . .
    H H5 0.6519 0.7711 0.3423 0.026 Uiso calc R 1 1 . .
    C C6 0.66416(7) 0.60495(10) 0.34241(7) 0.0171(3) Uani d . 1 1 . .
    C C7 0.57572(7) 0.57688(10) 0.32152(7) 0.0168(3) Uani d . 1 1 . .
    C C8 0.56436(7) 0.45356(10) 0.31992(7) 0.0172(3) Uani d . 1 1 . .
    C C9 0.48720(8) 0.40554(11) 0.30829(7) 0.0197(3) Uani d . 1 1 . .
    H H9 0.4414 0.4522 0.3007 0.024 Uiso calc R 1 1 . .
    C C10 0.47538(8) 0.29366(11) 0.30742(7) 0.0209(3) Uani d . 1 1 . .
    H H10 0.4220 0.2653 0.2997 0.025 Uiso calc R 1 1 . .
    C C11 0.54168(8) 0.22038(10) 0.31793(7) 0.0193(3) Uani d . 1 1 . .
    C C12 0.61892(8) 0.26706(10) 0.32955(7) 0.0200(3) Uani d . 1 1 . .
    H H12 0.6650 0.2209 0.3368 0.024 Uiso calc R 1 1 . .
    C C13 0.62862(7) 0.38069(10) 0.33055(7) 0.0181(3) Uani d . 1 1 . .
    C C14 0.96754(8) 0.59920(12) 0.42960(8) 0.0268(3) Uani d . 1 1 . .
    H H14A 0.9384 0.5463 0.4586 0.032 Uiso calc R 1 1 . .
    H H14B 1.0101 0.6340 0.4648 0.032 Uiso calc R 1 1 . .
    C C15 1.00743(9) 0.53699(15) 0.37037(9) 0.0380(4) Uani d . 1 1 . .
    H H15A 0.9662 0.4977 0.3374 0.057 Uiso calc R 1 1 . .
    H H15B 1.0462 0.4843 0.3948 0.057 Uiso calc R 1 1 . .
    H H15C 1.0356 0.5888 0.3406 0.057 Uiso calc R 1 1 . .
    C C16 0.94234(9) 0.79470(13) 0.39605(9) 0.0361(4) Uani d . 1 1 . .
    H H16A 0.9114 0.8341 0.3540 0.043 Uiso calc R 1 1 . .
    H H16B 0.9993 0.7913 0.3855 0.043 Uiso calc R 1 1 . .
    C C17 0.93788(13) 0.85921(15) 0.46778(11) 0.0575(6) Uani d . 1 1 . .
    H H17A 0.8812 0.8693 0.4760 0.086 Uiso calc R 1 1 . .
    H H17B 0.9634 0.9310 0.4635 0.086 Uiso calc R 1 1 . .
    H H17C 0.9661 0.8190 0.5102 0.086 Uiso calc R 1 1 . .
    C C18 0.59972(9) 0.03336(11) 0.32402(8) 0.0277(3) Uani d . 1 1 . .
    H H18A 0.6422 0.0644 0.2959 0.033 Uiso calc R 1 1 . .
    H H18B 0.5826 -0.0373 0.3002 0.033 Uiso calc R 1 1 . .
    C C19 0.63582(10) 0.01127(14) 0.40393(9) 0.0370(4) Uani d . 1 1 . .
    H H19A 0.6489 0.0810 0.4296 0.055 Uiso calc R 1 1 . .
    H H19B 0.6851 -0.0324 0.4035 0.055 Uiso calc R 1 1 . .
    H H19C 0.5968 -0.0291 0.4304 0.055 Uiso calc R 1 1 . .
    C C20 0.45004(9) 0.06076(11) 0.31775(8) 0.0270(3) Uani d . 1 1 . .
    H H20A 0.4513 -0.0164 0.3007 0.032 Uiso calc R 1 1 . .
    H H20B 0.4117 0.1010 0.2815 0.032 Uiso calc R 1 1 . .
    C C21 0.41881(10) 0.06364(13) 0.39453(9) 0.0366(4) Uani d . 1 1 . .
    H H21A 0.4540 0.0192 0.4300 0.055 Uiso calc R 1 1 . .
    H H21B 0.3638 0.0340 0.3904 0.055 Uiso calc R 1 1 . .
    H H21C 0.4185 0.1395 0.4125 0.055 Uiso calc R 1 1 . .
    C C22 0.52088(7) 0.63452(10) 0.37207(7) 0.0169(3) Uani d . 1 1 . .
    C C23 0.51696(8) 0.62006(11) 0.44828(7) 0.0216(3) Uani d . 1 1 . .
    H H23 0.5518 0.5701 0.4767 0.026 Uiso calc R 1 1 . .
    C C24 0.46017(9) 0.68132(12) 0.48185(8) 0.0261(3) Uani d . 1 1 . .
    H H24 0.4563 0.6729 0.5340 0.031 Uiso calc R 1 1 . .
    C C25 0.40883(8) 0.75484(12) 0.44026(8) 0.0263(3) Uani d . 1 1 . .
    H H25 0.3702 0.7950 0.4643 0.032 Uiso calc R 1 1 . .
    C C26 0.41351(8) 0.76991(11) 0.36424(8) 0.0228(3) Uani d . 1 1 . .
    H H26 0.3791 0.8204 0.3358 0.027 Uiso calc R 1 1 . .
    C C27 0.47024(7) 0.70856(10) 0.33102(7) 0.0181(3) Uani d . 1 1 . .
    C C28 0.48748(7) 0.70542(10) 0.25194(7) 0.0188(3) Uani d . 1 1 . .
    C C29 0.57599(8) 0.59905(11) 0.17751(7) 0.0216(3) Uani d . 1 1 . .
    H H29A 0.5332 0.6123 0.1356 0.026 Uiso calc R 1 1 . .
    H H29B 0.5889 0.5198 0.1781 0.026 Uiso calc R 1 1 . .
    C C30 0.65106(9) 0.66352(14) 0.16326(8) 0.0326(4) Uani d . 1 1 . .
    H H30A 0.6431 0.7423 0.1735 0.039 Uiso calc R 1 1 . .
    H H30B 0.6982 0.6372 0.1971 0.039 Uiso calc R 1 1 . .
    C C31 0.67072(8) 0.73611(13) 0.04736(8) 0.0269(3) Uani d . 1 1 . .
    H H31 0.6655 0.8039 0.0724 0.032 Uiso calc R 1 1 . .
    C C32 0.68390(8) 0.73984(12) -0.03207(8) 0.0237(3) Uani d . 1 1 . .
    C C33 0.69533(9) 0.84087(12) -0.06541(8) 0.0266(3) Uani d . 1 1 . .
    H H33 0.6938 0.9060 -0.0366 0.032 Uiso calc R 1 1 . .
    C C34 0.70888(8) 0.84776(12) -0.14018(8) 0.0255(3) Uani d . 1 1 . .
    H H34 0.7161 0.9172 -0.1624 0.031 Uiso calc R 1 1 . .
    C C35 0.71177(8) 0.75289(12) -0.18223(8) 0.0228(3) Uani d . 1 1 . .
    C C36 0.69883(8) 0.65032(11) -0.14962(8) 0.0222(3) Uani d . 1 1 . .
    C C37 0.68563(8) 0.64348(12) -0.07481(8) 0.0234(3) Uani d . 1 1 . .
    H H37 0.6778 0.5741 -0.0526 0.028 Uiso calc R 1 1 . .
    C C38 0.67573(10) 0.45925(12) -0.17106(9) 0.0336(4) Uani d . 1 1 . .
    H H38A 0.7124 0.4361 -0.1274 0.050 Uiso calc R 1 1 . .
    H H38B 0.6761 0.4045 -0.2110 0.050 Uiso calc R 1 1 . .
    H H38C 0.6209 0.4663 -0.1568 0.050 Uiso calc R 1 1 . .
    O O5 0.31286(6) 0.87055(9) 0.16462(5) 0.0278(2) Uani d . 1 1 . .
    H H5A 0.3581 0.8447 0.1812 0.042 Uiso calc R 1 1 . .
    C C39 0.29463(9) 0.84136(13) 0.08727(8) 0.0290(3) Uani d . 1 1 . .
    H H39A 0.3038 0.7619 0.0808 0.035 Uiso calc R 1 1 . .
    H H39B 0.3306 0.8819 0.0566 0.035 Uiso calc R 1 1 . .
    C C40 0.20807(9) 0.86893(15) 0.06150(9) 0.0371(4) Uani d . 1 1 . .
    H H40A 0.1727 0.8273 0.0912 0.056 Uiso calc R 1 1 . .
    H H40B 0.1959 0.8499 0.0084 0.056 Uiso calc R 1 1 . .
    H H40C 0.1993 0.9476 0.0682 0.056 Uiso calc R 1 1 . .
loop_
    _atom_site_aniso_label
    _atom_site_aniso_U_11
    _atom_site_aniso_U_22
    _atom_site_aniso_U_33
    _atom_site_aniso_U_12
    _atom_site_aniso_U_13
    _atom_site_aniso_U_23
    O1 0.0147(5) 0.0144(5) 0.0434(6) -0.0003(4) 0.0010(4) 0.0004(4)
    O2 0.0234(5) 0.0265(5) 0.0263(5) 0.0051(4) -0.0012(4) 0.0095(4)
    O3 0.0307(6) 0.0294(6) 0.0247(5) 0.0006(4) 0.0055(4) 0.0024(4)
    O4 0.0348(6) 0.0240(5) 0.0277(5) -0.0042(4) 0.0088(4) -0.0042(4)
    N1 0.0187(6) 0.0229(6) 0.0401(7) -0.0045(5) -0.0060(5) 0.0068(5)
    N2 0.0228(6) 0.0165(6) 0.0320(7) -0.0016(5) 0.0029(5) -0.0009(5)
    N3 0.0175(5) 0.0176(5) 0.0158(5) 0.0012(4) 0.0009(4) 0.0010(4)
    N4 0.0242(6) 0.0417(8) 0.0238(6) -0.0021(5) 0.0067(5) -0.0018(5)
    C1 0.0188(6) 0.0152(6) 0.0214(7) -0.0003(5) 0.0021(5) 0.0024(5)
    C2 0.0175(6) 0.0188(6) 0.0263(7) 0.0017(5) 0.0005(5) 0.0029(5)
    C3 0.0192(7) 0.0223(7) 0.0226(7) -0.0023(5) -0.0018(5) 0.0033(5)
    C4 0.0241(7) 0.0163(6) 0.0297(8) -0.0033(5) -0.0039(6) 0.0017(5)
    C5 0.0212(7) 0.0174(6) 0.0249(7) 0.0023(5) -0.0019(5) 0.0010(5)
    C6 0.0165(6) 0.0177(6) 0.0168(6) 0.0002(5) 0.0008(5) 0.0010(5)
    C7 0.0162(6) 0.0176(6) 0.0162(6) 0.0015(5) -0.0005(5) 0.0023(5)
    C8 0.0182(6) 0.0173(6) 0.0160(6) 0.0001(5) 0.0016(5) 0.0009(5)
    C9 0.0171(6) 0.0202(6) 0.0213(7) 0.0019(5) -0.0004(5) 0.0017(5)
    C10 0.0174(6) 0.0211(7) 0.0235(7) -0.0029(5) -0.0003(5) 0.0000(5)
    C11 0.0236(7) 0.0160(6) 0.0186(7) -0.0016(5) 0.0033(5) -0.0001(5)
    C12 0.0173(6) 0.0167(6) 0.0264(7) 0.0025(5) 0.0037(5) 0.0004(5)
    C13 0.0151(6) 0.0187(6) 0.0205(7) -0.0008(5) 0.0019(5) 0.0004(5)
    C14 0.0183(7) 0.0326(8) 0.0282(8) -0.0019(6) -0.0029(6) 0.0057(6)
    C15 0.0228(8) 0.0558(11) 0.0354(9) 0.0019(7) 0.0030(7) 0.0001(8)
    C16 0.0276(8) 0.0291(8) 0.0482(10) -0.0131(6) -0.0102(7) 0.0110(7)
    C17 0.0718(14) 0.0336(10) 0.0585(12) -0.0136(9) -0.0296(10) -0.0004(9)
    C18 0.0293(8) 0.0163(7) 0.0375(8) 0.0002(6) 0.0038(6) -0.0029(6)
    C19 0.0392(9) 0.0311(8) 0.0402(9) 0.0072(7) 0.0026(7) -0.0003(7)
    C20 0.0267(7) 0.0185(7) 0.0357(8) -0.0064(6) 0.0037(6) -0.0004(6)
    C21 0.0364(9) 0.0316(9) 0.0440(10) -0.0022(7) 0.0142(7) 0.0034(7)
    C22 0.0150(6) 0.0153(6) 0.0202(7) -0.0015(5) 0.0009(5) -0.0009(5)
    C23 0.0220(7) 0.0223(7) 0.0201(7) -0.0021(5) 0.0005(5) 0.0007(5)
    C24 0.0282(8) 0.0307(8) 0.0202(7) -0.0042(6) 0.0068(6) -0.0033(6)
    C25 0.0225(7) 0.0252(7) 0.0324(8) 0.0001(6) 0.0084(6) -0.0069(6)
    C26 0.0172(6) 0.0189(7) 0.0323(8) 0.0001(5) 0.0026(6) -0.0005(5)
    C27 0.0153(6) 0.0168(6) 0.0220(7) -0.0020(5) 0.0014(5) 0.0004(5)
    C28 0.0143(6) 0.0169(6) 0.0244(7) -0.0020(5) -0.0004(5) 0.0021(5)
    C29 0.0249(7) 0.0219(7) 0.0181(7) 0.0006(5) 0.0029(5) -0.0012(5)
    C30 0.0277(8) 0.0497(10) 0.0211(7) -0.0089(7) 0.0060(6) -0.0027(7)
    C31 0.0218(7) 0.0338(8) 0.0254(8) -0.0055(6) 0.0041(6) -0.0063(6)
    C32 0.0187(7) 0.0281(7) 0.0243(7) -0.0015(5) 0.0025(5) -0.0015(6)
    C33 0.0268(7) 0.0245(7) 0.0290(8) 0.0002(6) 0.0049(6) -0.0054(6)
    C34 0.0242(7) 0.0219(7) 0.0304(8) 0.0005(6) 0.0031(6) 0.0023(6)
    C35 0.0159(6) 0.0293(7) 0.0230(7) 0.0008(5) 0.0013(5) -0.0013(6)
    C36 0.0177(6) 0.0246(7) 0.0243(7) -0.0006(5) 0.0023(5) -0.0034(5)
    C37 0.0201(7) 0.0235(7) 0.0269(8) -0.0023(5) 0.0037(6) 0.0010(5)
    C38 0.0377(9) 0.0229(7) 0.0413(9) -0.0045(6) 0.0099(7) -0.0035(6)
    O5 0.0232(5) 0.0368(6) 0.0229(5) 0.0051(4) -0.0004(4) 0.0013(4)
    C39 0.0315(8) 0.0323(8) 0.0229(7) 0.0023(6) 0.0019(6) 0.0018(6)
    C40 0.0296(8) 0.0501(10) 0.0300(8) -0.0048(7) -0.0039(7) 0.0052(7)
_geom_special_details
;
 All esds (except the esd in the dihedral angle between two l.s. planes)
 are estimated using the full covariance matrix.  The cell esds are taken
 into account individually in the estimation of esds in distances, angles
 and torsion angles; correlations between esds in cell parameters are only
 used when they are defined by crystal symmetry.  An approximate (isotropic)
 treatment of cell esds is used for estimating esds involving l.s. planes.
;
loop_
    _geom_bond_atom_site_label_1
    _geom_bond_atom_site_label_2
    _geom_bond_site_symmetry_2
    _geom_bond_distance
    _geom_bond_publ_flag
    O1 C1 . 1.3802(15) ?
    O1 C13 . 1.3836(15) ?
    O2 C28 . 1.2376(15) ?
    O3 C35 . 1.3619(17) ?
    O3 H3 . 0.8400 ?
    O4 C36 . 1.3726(16) ?
    O4 C38 . 1.4324(17) ?
    N1 C3 . 1.3756(17) ?
    N1 C16 . 1.4556(18) ?
    N1 C14 . 1.4583(18) ?
    N2 C11 . 1.3805(17) ?
    N2 C20 . 1.4636(18) ?
    N2 C18 . 1.4653(18) ?
    N3 C28 . 1.3593(16) ?
    N3 C29 . 1.4537(16) ?
    N3 C7 . 1.4989(16) ?
    N4 C31 . 1.2724(19) ?
    N4 C30 . 1.4603(18) ?
    C1 C6 . 1.3877(18) ?
    C1 C2 . 1.3919(18) ?
    C2 C3 . 1.4068(18) ?
    C2 H2 . 0.9500 ?
    C3 C4 . 1.4180(19) ?
    C4 C5 . 1.3812(19) ?
    C4 H4A . 0.9500 ?
    C5 C6 . 1.4041(18) ?
    C5 H5 . 0.9500 ?
    C6 C7 . 1.5193(17) ?
    C7 C8 . 1.5159(18) ?
    C7 C22 . 1.5292(17) ?
    C8 C13 . 1.3887(18) ?
    C8 C9 . 1.4077(18) ?
    C9 C10 . 1.3786(18) ?
    C9 H9 . 0.9500 ?
    C10 C11 . 1.4176(19) ?
    C10 H10 . 0.9500 ?
    C11 C12 . 1.4021(18) ?
    C12 C13 . 1.3952(18) ?
    C12 H12 . 0.9500 ?
    C14 C15 . 1.518(2) ?
    C14 H14A . 0.9900 ?
    C14 H14B . 0.9900 ?
    C15 H15A . 0.9800 ?
    C15 H15B . 0.9800 ?
    C15 H15C . 0.9800 ?
    C16 C17 . 1.517(3) ?
    C16 H16A . 0.9900 ?
    C16 H16B . 0.9900 ?
    C17 H17A . 0.9800 ?
    C17 H17B . 0.9800 ?
    C17 H17C . 0.9800 ?
    C18 C19 . 1.515(2) ?
    C18 H18A . 0.9900 ?
    C18 H18B . 0.9900 ?
    C19 H19A . 0.9800 ?
    C19 H19B . 0.9800 ?
    C19 H19C . 0.9800 ?
    C20 C21 . 1.527(2) ?
    C20 H20A . 0.9900 ?
    C20 H20B . 0.9900 ?
    C21 H21A . 0.9800 ?
    C21 H21B . 0.9800 ?
    C21 H21C . 0.9800 ?
    C22 C23 . 1.3871(18) ?
    C22 C27 . 1.3895(18) ?
    C23 C24 . 1.3949(19) ?
    C23 H23 . 0.9500 ?
    C24 C25 . 1.396(2) ?
    C24 H24 . 0.9500 ?
    C25 C26 . 1.387(2) ?
    C25 H25 . 0.9500 ?
    C26 C27 . 1.3916(18) ?
    C26 H26 . 0.9500 ?
    C27 C28 . 1.4790(18) ?
    C29 C30 . 1.524(2) ?
    C29 H29A . 0.9900 ?
    C29 H29B . 0.9900 ?
    C30 H30A . 0.9900 ?
    C30 H30B . 0.9900 ?
    C31 C32 . 1.466(2) ?
    C31 H31 . 0.9500 ?
    C32 C33 . 1.392(2) ?
    C32 C37 . 1.4052(19) ?
    C33 C34 . 1.387(2) ?
    C33 H33 . 0.9500 ?
    C34 C35 . 1.3851(19) ?
    C34 H34 . 0.9500 ?
    C35 C36 . 1.4078(19) ?
    C36 C37 . 1.3865(19) ?
    C37 H37 . 0.9500 ?
    C38 H38A . 0.9800 ?
    C38 H38B . 0.9800 ?
    C38 H38C . 0.9800 ?
    O5 C39 . 1.4317(17) ?
    O5 H5A . 0.8400 ?
    C39 C40 . 1.503(2) ?
    C39 H39A . 0.9900 ?
    C39 H39B . 0.9900 ?
    C40 H40A . 0.9800 ?
    C40 H40B . 0.9800 ?
    C40 H40C . 0.9800 ?
loop_
    _geom_angle_atom_site_label_1
    _geom_angle_atom_site_label_2
    _geom_angle_atom_site_label_3
    _geom_angle_site_symmetry_1
    _geom_angle_site_symmetry_3
    _geom_angle
    _geom_angle_publ_flag
    C1 O1 C13 . . 118.17(10) ?
    C35 O3 H3 . . 109.5 ?
    C36 O4 C38 . . 116.56(11) ?
    C3 N1 C16 . . 122.01(12) ?
    C3 N1 C14 . . 120.95(12) ?
    C16 N1 C14 . . 116.92(11) ?
    C11 N2 C20 . . 120.91(11) ?
    C11 N2 C18 . . 120.85(11) ?
    C20 N2 C18 . . 117.79(11) ?
    C28 N3 C29 . . 122.51(11) ?
    C28 N3 C7 . . 114.25(10) ?
    C29 N3 C7 . . 123.22(10) ?
    C31 N4 C30 . . 115.75(13) ?
    O1 C1 C6 . . 123.49(11) ?
    O1 C1 C2 . . 113.88(11) ?
    C6 C1 C2 . . 122.62(12) ?
    C1 C2 C3 . . 120.94(12) ?
    C1 C2 H2 . . 119.5 ?
    C3 C2 H2 . . 119.5 ?
    N1 C3 C2 . . 120.63(12) ?
    N1 C3 C4 . . 122.44(12) ?
    C2 C3 C4 . . 116.92(12) ?
    C5 C4 C3 . . 120.51(12) ?
    C5 C4 H4A . . 119.7 ?
    C3 C4 H4A . . 119.7 ?
    C4 C5 C6 . . 122.88(12) ?
    C4 C5 H5 . . 118.6 ?
    C6 C5 H5 . . 118.6 ?
    C1 C6 C5 . . 116.09(12) ?
    C1 C6 C7 . . 122.24(11) ?
    C5 C6 C7 . . 121.63(11) ?
    N3 C7 C8 . . 111.39(10) ?
    N3 C7 C6 . . 110.37(10) ?
    C8 C7 C6 . . 110.12(10) ?
    N3 C7 C22 . . 99.66(10) ?
    C8 C7 C22 . . 112.68(10) ?
    C6 C7 C22 . . 112.25(10) ?
    C13 C8 C9 . . 115.62(12) ?
    C13 C8 C7 . . 122.65(11) ?
    C9 C8 C7 . . 121.73(11) ?
    C10 C9 C8 . . 122.73(12) ?
    C10 C9 H9 . . 118.6 ?
    C8 C9 H9 . . 118.6 ?
    C9 C10 C11 . . 120.95(12) ?
    C9 C10 H10 . . 119.5 ?
    C11 C10 H10 . . 119.5 ?
    N2 C11 C12 . . 121.63(12) ?
    N2 C11 C10 . . 121.41(12) ?
    C12 C11 C10 . . 116.95(12) ?
    C13 C12 C11 . . 120.57(12) ?
    C13 C12 H12 . . 119.7 ?
    C11 C12 H12 . . 119.7 ?
    O1 C13 C8 . . 123.02(11) ?
    O1 C13 C12 . . 113.79(11) ?
    C8 C13 C12 . . 123.18(12) ?
    N1 C14 C15 . . 113.99(12) ?
    N1 C14 H14A . . 108.8 ?
    C15 C14 H14A . . 108.8 ?
    N1 C14 H14B . . 108.8 ?
    C15 C14 H14B . . 108.8 ?
    H14A C14 H14B . . 107.6 ?
    C14 C15 H15A . . 109.5 ?
    C14 C15 H15B . . 109.5 ?
    H15A C15 H15B . . 109.5 ?
    C14 C15 H15C . . 109.5 ?
    H15A C15 H15C . . 109.5 ?
    H15B C15 H15C . . 109.5 ?
    N1 C16 C17 . . 113.44(14) ?
    N1 C16 H16A . . 108.9 ?
    C17 C16 H16A . . 108.9 ?
    N1 C16 H16B . . 108.9 ?
    C17 C16 H16B . . 108.9 ?
    H16A C16 H16B . . 107.7 ?
    C16 C17 H17A . . 109.5 ?
    C16 C17 H17B . . 109.5 ?
    H17A C17 H17B . . 109.5 ?
    C16 C17 H17C . . 109.5 ?
    H17A C17 H17C . . 109.5 ?
    H17B C17 H17C . . 109.5 ?
    N2 C18 C19 . . 114.87(12) ?
    N2 C18 H18A . . 108.6 ?
    C19 C18 H18A . . 108.6 ?
    N2 C18 H18B . . 108.6 ?
    C19 C18 H18B . . 108.6 ?
    H18A C18 H18B . . 107.5 ?
    C18 C19 H19A . . 109.5 ?
    C18 C19 H19B . . 109.5 ?
    H19A C19 H19B . . 109.5 ?
    C18 C19 H19C . . 109.5 ?
    H19A C19 H19C . . 109.5 ?
    H19B C19 H19C . . 109.5 ?
    N2 C20 C21 . . 114.11(12) ?
    N2 C20 H20A . . 108.7 ?
    C21 C20 H20A . . 108.7 ?
    N2 C20 H20B . . 108.7 ?
    C21 C20 H20B . . 108.7 ?
    H20A C20 H20B . . 107.6 ?
    C20 C21 H21A . . 109.5 ?
    C20 C21 H21B . . 109.5 ?
    H21A C21 H21B . . 109.5 ?
    C20 C21 H21C . . 109.5 ?
    H21A C21 H21C . . 109.5 ?
    H21B C21 H21C . . 109.5 ?
    C23 C22 C27 . . 120.78(12) ?
    C23 C22 C7 . . 128.55(11) ?
    C27 C22 C7 . . 110.66(11) ?
    C22 C23 C24 . . 117.82(13) ?
    C22 C23 H23 . . 121.1 ?
    C24 C23 H23 . . 121.1 ?
    C23 C24 C25 . . 121.23(13) ?
    C23 C24 H24 . . 119.4 ?
    C25 C24 H24 . . 119.4 ?
    C26 C25 C24 . . 120.78(13) ?
    C26 C25 H25 . . 119.6 ?
    C24 C25 H25 . . 119.6 ?
    C25 C26 C27 . . 117.76(12) ?
    C25 C26 H26 . . 121.1 ?
    C27 C26 H26 . . 121.1 ?
    C22 C27 C26 . . 121.63(12) ?
    C22 C27 C28 . . 108.63(11) ?
    C26 C27 C28 . . 129.73(12) ?
    O2 C28 N3 . . 124.74(12) ?
    O2 C28 C27 . . 128.57(12) ?
    N3 C28 C27 . . 106.70(11) ?
    N3 C29 C30 . . 113.39(11) ?
    N3 C29 H29A . . 108.9 ?
    C30 C29 H29A . . 108.9 ?
    N3 C29 H29B . . 108.9 ?
    C30 C29 H29B . . 108.9 ?
    H29A C29 H29B . . 107.7 ?
    N4 C30 C29 . . 109.02(12) ?
    N4 C30 H30A . . 109.9 ?
    C29 C30 H30A . . 109.9 ?
    N4 C30 H30B . . 109.9 ?
    C29 C30 H30B . . 109.9 ?
    H30A C30 H30B . . 108.3 ?
    N4 C31 C32 . . 124.72(14) ?
    N4 C31 H31 . . 117.6 ?
    C32 C31 H31 . . 117.6 ?
    C33 C32 C37 . . 119.59(13) ?
    C33 C32 C31 . . 119.17(13) ?
    C37 C32 C31 . . 121.24(13) ?
    C34 C33 C32 . . 120.92(13) ?
    C34 C33 H33 . . 119.5 ?
    C32 C33 H33 . . 119.5 ?
    C35 C34 C33 . . 119.69(13) ?
    C35 C34 H34 . . 120.2 ?
    C33 C34 H34 . . 120.2 ?
    O3 C35 C34 . . 118.25(13) ?
    O3 C35 C36 . . 121.73(12) ?
    C34 C35 C36 . . 119.98(13) ?
    O4 C36 C37 . . 125.29(13) ?
    O4 C36 C35 . . 114.45(12) ?
    C37 C36 C35 . . 120.26(12) ?
    C36 C37 C32 . . 119.53(13) ?
    C36 C37 H37 . . 120.2 ?
    C32 C37 H37 . . 120.2 ?
    O4 C38 H38A . . 109.5 ?
    O4 C38 H38B . . 109.5 ?
    H38A C38 H38B . . 109.5 ?
    O4 C38 H38C . . 109.5 ?
    H38A C38 H38C . . 109.5 ?
    H38B C38 H38C . . 109.5 ?
    C39 O5 H5A . . 109.5 ?
    O5 C39 C40 . . 109.53(12) ?
    O5 C39 H39A . . 109.8 ?
    C40 C39 H39A . . 109.8 ?
    O5 C39 H39B . . 109.8 ?
    C40 C39 H39B . . 109.8 ?
    H39A C39 H39B . . 108.2 ?
    C39 C40 H40A . . 109.5 ?
    C39 C40 H40B . . 109.5 ?
    H40A C40 H40B . . 109.5 ?
    C39 C40 H40C . . 109.5 ?
    H40A C40 H40C . . 109.5 ?
    H40B C40 H40C . . 109.5 ?
loop_
    _geom_torsion_atom_site_label_1
    _geom_torsion_atom_site_label_2
    _geom_torsion_atom_site_label_3
    _geom_torsion_atom_site_label_4
    _geom_torsion_site_symmetry_1
    _geom_torsion_site_symmetry_2
    _geom_torsion_site_symmetry_3
    _geom_torsion_site_symmetry_4
    _geom_torsion
    _geom_torsion_publ_flag
    C13 O1 C1 C6 . . . . -4.83(18) ?
    C13 O1 C1 C2 . . . . 176.30(11) ?
    O1 C1 C2 C3 . . . . 177.85(11) ?
    C6 C1 C2 C3 . . . . -1.0(2) ?
    C16 N1 C3 C2 . . . . 169.76(13) ?
    C14 N1 C3 C2 . . . . -14.5(2) ?
    C16 N1 C3 C4 . . . . -11.1(2) ?
    C14 N1 C3 C4 . . . . 164.66(13) ?
    C1 C2 C3 N1 . . . . 178.44(12) ?
    C1 C2 C3 C4 . . . . -0.7(2) ?
    N1 C3 C4 C5 . . . . -177.39(13) ?
    C2 C3 C4 C5 . . . . 1.8(2) ?
    C3 C4 C5 C6 . . . . -1.1(2) ?
    O1 C1 C6 C5 . . . . -177.09(12) ?
    C2 C1 C6 C5 . . . . 1.68(19) ?
    O1 C1 C6 C7 . . . . 0.63(19) ?
    C2 C1 C6 C7 . . . . 179.41(12) ?
    C4 C5 C6 C1 . . . . -0.6(2) ?
    C4 C5 C6 C7 . . . . -178.35(12) ?
    C28 N3 C7 C8 . . . . 122.41(12) ?
    C29 N3 C7 C8 . . . . -59.14(15) ?
    C28 N3 C7 C6 . . . . -114.94(12) ?
    C29 N3 C7 C6 . . . . 63.51(15) ?
    C28 N3 C7 C22 . . . . 3.28(13) ?
    C29 N3 C7 C22 . . . . -178.27(11) ?
    C1 C6 C7 N3 . . . . -119.49(13) ?
    C5 C6 C7 N3 . . . . 58.12(15) ?
    C1 C6 C7 C8 . . . . 3.90(16) ?
    C5 C6 C7 C8 . . . . -178.50(11) ?
    C1 C6 C7 C22 . . . . 130.32(13) ?
    C5 C6 C7 C22 . . . . -52.08(16) ?
    N3 C7 C8 C13 . . . . 118.10(13) ?
    C6 C7 C8 C13 . . . . -4.69(16) ?
    C22 C7 C8 C13 . . . . -130.87(12) ?
    N3 C7 C8 C9 . . . . -62.64(15) ?
    C6 C7 C8 C9 . . . . 174.57(11) ?
    C22 C7 C8 C9 . . . . 48.40(16) ?
    C13 C8 C9 C10 . . . . 0.04(19) ?
    C7 C8 C9 C10 . . . . -179.27(12) ?
    C8 C9 C10 C11 . . . . -0.4(2) ?
    C20 N2 C11 C12 . . . . 169.20(12) ?
    C18 N2 C11 C12 . . . . -3.0(2) ?
    C20 N2 C11 C10 . . . . -10.84(19) ?
    C18 N2 C11 C10 . . . . 177.01(12) ?
    C9 C10 C11 N2 . . . . -179.60(12) ?
    C9 C10 C11 C12 . . . . 0.36(19) ?
    N2 C11 C12 C13 . . . . -179.99(12) ?
    C10 C11 C12 C13 . . . . 0.04(19) ?
    C1 O1 C13 C8 . . . . 3.99(18) ?
    C1 O1 C13 C12 . . . . -174.79(11) ?
    C9 C8 C13 O1 . . . . -178.28(12) ?
    C7 C8 C13 O1 . . . . 1.02(19) ?
    C9 C8 C13 C12 . . . . 0.38(19) ?
    C7 C8 C13 C12 . . . . 179.69(12) ?
    C11 C12 C13 O1 . . . . 178.35(11) ?
    C11 C12 C13 C8 . . . . -0.4(2) ?
    C3 N1 C14 C15 . . . . 89.30(16) ?
    C16 N1 C14 C15 . . . . -94.71(16) ?
    C3 N1 C16 C17 . . . . 88.72(18) ?
    C14 N1 C16 C17 . . . . -87.22(17) ?
    C11 N2 C18 C19 . . . . 83.16(16) ?
    C20 N2 C18 C19 . . . . -89.23(16) ?
    C11 N2 C20 C21 . . . . -76.12(16) ?
    C18 N2 C20 C21 . . . . 96.26(15) ?
    N3 C7 C22 C23 . . . . 177.55(12) ?
    C8 C7 C22 C23 . . . . 59.38(17) ?
    C6 C7 C22 C23 . . . . -65.64(17) ?
    N3 C7 C22 C27 . . . . -1.82(13) ?
    C8 C7 C22 C27 . . . . -119.99(12) ?
    C6 C7 C22 C27 . . . . 114.99(12) ?
    C27 C22 C23 C24 . . . . 0.62(19) ?
    C7 C22 C23 C24 . . . . -178.69(12) ?
    C22 C23 C24 C25 . . . . 0.0(2) ?
    C23 C24 C25 C26 . . . . -0.7(2) ?
    C24 C25 C26 C27 . . . . 0.7(2) ?
    C23 C22 C27 C26 . . . . -0.62(19) ?
    C7 C22 C27 C26 . . . . 178.81(11) ?
    C23 C22 C27 C28 . . . . -179.42(11) ?
    C7 C22 C27 C28 . . . . 0.01(14) ?
    C25 C26 C27 C22 . . . . -0.06(19) ?
    C25 C26 C27 C28 . . . . 178.47(13) ?
    C29 N3 C28 O2 . . . . -1.7(2) ?
    C7 N3 C28 O2 . . . . 176.80(12) ?
    C29 N3 C28 C27 . . . . 178.09(11) ?
    C7 N3 C28 C27 . . . . -3.45(14) ?
    C22 C27 C28 O2 . . . . -178.20(13) ?
    C26 C27 C28 O2 . . . . 3.1(2) ?
    C22 C27 C28 N3 . . . . 2.06(14) ?
    C26 C27 C28 N3 . . . . -176.62(13) ?
    C28 N3 C29 C30 . . . . 92.73(15) ?
    C7 N3 C29 C30 . . . . -85.59(15) ?
    C31 N4 C30 C29 . . . . 124.69(14) ?
    N3 C29 C30 N4 . . . . -166.68(12) ?
    C30 N4 C31 C32 . . . . -178.98(12) ?
    N4 C31 C32 C33 . . . . -174.37(14) ?
    N4 C31 C32 C37 . . . . 5.3(2) ?
    C37 C32 C33 C34 . . . . -0.4(2) ?
    C31 C32 C33 C34 . . . . 179.27(12) ?
    C32 C33 C34 C35 . . . . -0.5(2) ?
    C33 C34 C35 O3 . . . . 179.54(12) ?
    C33 C34 C35 C36 . . . . 1.7(2) ?
    C38 O4 C36 C37 . . . . 10.84(19) ?
    C38 O4 C36 C35 . . . . -169.93(12) ?
    O3 C35 C36 O4 . . . . 0.98(18) ?
    C34 C35 C36 O4 . . . . 178.74(12) ?
    O3 C35 C36 C37 . . . . -179.74(12) ?
    C34 C35 C36 C37 . . . . -2.0(2) ?
    O4 C36 C37 C32 . . . . -179.74(12) ?
    C35 C36 C37 C32 . . . . 1.1(2) ?
    C33 C32 C37 C36 . . . . 0.1(2) ?
    C31 C32 C37 C36 . . . . -179.54(12) ?
loop_
    _geom_hbond_atom_site_label_D
    _geom_hbond_atom_site_label_H
    _geom_hbond_atom_site_label_A
    _geom_hbond_site_symmetry_A
    _geom_hbond_distance_DH
    _geom_hbond_distance_HA
    _geom_hbond_distance_DA
    _geom_hbond_angle_DHA
    O3 H3 O5 4_675 0.84 1.96 2.7052(15) 147.6
    O5 H5A O2 . 0.84 1.93 2.7552(14) 165.7
data_global
_journal_date_recd_electronic     2012-01-05
_journal_date_accepted     2012-04-17
_journal_name_full     'Acta Crystallographica, Section E'
_journal_year     2012
_journal_volume     68
_journal_issue      5
_journal_page_first     o1479
_journal_page_last     o1479
_journal_paper_category     QO
_journal_paper_doi     10.1107/S1600536812016741
_journal_coeditor_code     BG2444
_publ_contact_author_name     'Wei Zhen'
_publ_contact_author_address
;
Department of Basic Science,
Tianjin Agriculturial University
Tianjin Jinjing Road No. 22,
Tianjin 300384
People's Republic of China
;
_publ_contact_author_email     weizhen-tjau@qq.com
_publ_contact_author_phone      2223781295
_publ_section_title
;\
3',6'-Bis(diethylamino)-2-[(<i>E</i>)-2-(4-hydroxy-3-methoxybenzylideneamino)\
ethyl]spiro[isoindoline-1,9'-xanthen]-3-one ethanol monosolvate
;
loop_
    _publ_author_name
    _publ_author_address
    'Wei, Zhen'
;
Department of Basic Science,
Tianjin Agriculturial University
Tianjin Jinjing Road No. 22,
Tianjin 300384
People's Republic of China
;
    'Guo, Jinlong'
;
Department of Basic Science,
Tianjin Agriculturial University
Tianjin Jinjing Road No. 22,
Tianjin 300384
People's Republic of China
;
    'Zheng, Xujun'
;
Department of Basic Science,
Tianjin Agriculturial University
Tianjin Jinjing Road No. 22,
Tianjin 300384
People's Republic of China
;
    'Chen, Shunwei'
;
Department of Basic Science,
Tianjin Agriculturial University
Tianjin Jinjing Road No. 22,
Tianjin 300384
People's Republic of China
;
    'Wan, Qun'
;
Department of Basic Science,
Tianjin Agriculturial University
Tianjin Jinjing Road No. 22,
Tianjin 300384
People's Republic of China
;
