# Supplementary material for: 3′,6′-Bis(diethyl­amino)-2-[(E)-2-(4-hy­droxy-3-meth­oxy­benzyl­idene­amino)­eth­yl]spiro­[isoindoline-1,9′-xanthen]-3-one ethanol monosolvate
Source: Acta Crystallogr Sect E Struct Rep Online. 2012 Apr 21;68(Pt 5):o1479. doi: 10.1107/S1600536812016741 (PMC3344589; doi:10.1107/S1600536812016741)
Supplement: Supplementary file 2 [file e-68-o1479-Isup2.hkl]

#
# h,k,l, Fc-squared, Fo-squared, sigma(Fo-squared) and status flag
#
data_I
_shelx_title ' shelx in P2(1)/n'
_shelx_refln_list_code          4
_shelx_F_calc_maximum      294.20
_exptl_crystal_F_000      1424.00
_reflns_d_resolution_high  0.7617
 
loop_
 _symmetry_equiv_pos_as_xyz
 'x, y, z'
 '-x+1/2, y+1/2, -z+1/2'
 '-x, -y, -z'
 'x-1/2, -y-1/2, z-1/2'
 
_cell_length_a    16.6737
_cell_length_b    12.1967
_cell_length_c    17.9361
_cell_angle_alpha  90.000
_cell_angle_beta   96.445
_cell_angle_gamma  90.000
 
_shelx_F_squared_multiplier     1.000
 
loop_
 _refln_index_h
 _refln_index_k
 _refln_index_l
 _refln_F_squared_calc
 _refln_F_squared_meas
 _refln_F_squared_sigma
 _refln_observed_status
   2   0   0     1801.81     1678.25     15.69 o
   4   0   0    13631.40    14221.99    102.04 o
   6   0   0     9756.48     9728.16    120.91 o
   8   0   0    31222.22    32289.96    417.69 o
  10   0   0     3562.21     3805.37     69.83 o
  12   0   0     2198.56     2266.97     43.58 o
  14   0   0       21.11       24.30      6.70 o
  16   0   0      540.27      477.77     24.37 o
  18   0   0      467.97      430.31     24.56 o
  20   0   0      135.25      173.19     32.71 o
   1   1   0     2682.55     2607.11     51.26 o
   2   1   0      479.16      501.53      5.51 o
   3   1   0      818.50      817.80      8.51 o
   4   1   0    47854.79    47332.95    286.52 o
   5   1   0     5122.85     5133.76     22.85 o
   6   1   0     1871.81     1665.68     13.78 o
   7   1   0      988.41     1056.46     10.74 o
   8   1   0       72.40       44.35      4.28 o
   9   1   0      113.76      107.30      5.11 o
  10   1   0      722.91      771.38     12.06 o
  11   1   0       80.09       66.73      7.82 o
  12   1   0        2.29        1.95      3.17 o
  13   1   0      323.24      296.64     12.66 o
  14   1   0       86.58       83.73     10.19 o
  15   1   0      177.94      200.63     10.87 o
  16   1   0      535.13      500.32     16.02 o
  17   1   0       65.26       56.01     10.13 o
  18   1   0      138.70      161.94     23.72 o
  19   1   0        2.55       15.81      7.63 o
  20   1   0      472.68      475.23     28.02 o
  21   1   0      600.67      733.81     30.22 o
   0   2   0    23960.82    22582.26    335.89 o
   1   2   0    26547.88    25119.13    336.60 o
   2   2   0      452.62      285.16      3.90 o
   3   2   0       17.77       14.87      1.66 o
   4   2   0     1603.31     1545.84     11.05 o
   5   2   0      712.46      727.23      9.00 o
   6   2   0      225.92      222.94      4.34 o
   7   2   0    13230.61    14811.43     95.84 o
   8   2   0      156.76      131.05      4.70 o
   9   2   0      106.68      117.92      6.96 o
  10   2   0       33.39       23.37      4.74 o
  11   2   0      215.68      202.65     15.58 o
  12   2   0      142.33      138.06     18.56 o
  13   2   0     3174.94     3235.30     50.80 o
  14   2   0     1045.09     1016.77     20.53 o
  15   2   0      219.56      174.94     24.35 o
  16   2   0      503.01      527.92     20.87 o
  17   2   0       36.95       49.21     10.42 o
  18   2   0        9.54       17.42     11.46 o
  19   2   0       83.29      101.57     20.06 o
  20   2   0       38.98       39.90     12.08 o
  21   2   0       15.10       13.69      5.85 o
   1   3   0    23147.81    22508.80    142.92 o
   2   3   0     4102.64     4444.18     34.82 o
   3   3   0     4057.37     4039.53     34.08 o
   4   3   0    29175.71    28363.26    122.93 o
   5   3   0      373.99      429.05      5.46 o
   6   3   0     1069.88     1068.49     10.52 o
   7   3   0     5126.68     5297.08     50.24 o
   8   3   0       19.95       31.61      5.40 o
   9   3   0      395.05      368.78     11.24 o
  10   3   0        0.03        3.70      4.37 o
  11   3   0       99.68       98.12     13.36 o
  12   3   0       32.96       77.58     13.39 o
  13   3   0      120.31      136.90     17.52 o
  14   3   0      706.11      661.95     20.36 o
  15   3   0       46.33       40.37      7.10 o
  16   3   0       28.63       35.27      8.37 o
  17   3   0        4.40       11.74      5.31 o
  18   3   0        9.59       14.14      5.61 o
  19   3   0        5.97       14.52      6.25 o
  20   3   0        9.81       23.47     10.13 o
  21   3   0        4.46        8.13      5.58 o
   0   4   0      957.36      917.32     13.16 o
   1   4   0     1597.82     1404.04     19.44 o
   2   4   0       18.69       27.25      2.92 o
   3   4   0        4.68       14.83      1.72 o
   4   4   0      332.33      355.36      5.63 o
   5   4   0     1900.98     1808.76     29.55 o
   6   4   0     6978.64     7394.02     94.41 o
   7   4   0       73.21       88.24      2.87 o
   8   4   0     1779.41     1709.99     30.51 o
   9   4   0      671.80      771.91     17.52 o
  10   4   0      144.22      175.99     21.32 o
  11   4   0      590.78      584.00     15.03 o
  12   4   0       24.97       38.29      6.76 o
  13   4   0      108.29      140.77     19.34 o
  14   4   0        7.61       10.74      4.92 o
  15   4   0       29.40       27.34      7.24 o
  16   4   0       44.73       48.99      7.63 o
  17   4   0       40.36       55.19     11.11 o
  18   4   0      424.43      460.75     20.80 o
  19   4   0       24.23       34.27      8.00 o
  20   4   0        3.84       10.25      7.57 o
  21   4   0       19.52       30.39      6.88 o
   1   5   0      950.55      963.71     11.80 o
   2   5   0     1019.71     1015.39     15.88 o
   3   5   0     2570.90     2852.95     28.85 o
   4   5   0      195.18      210.19      6.89 o
   5   5   0      786.12      832.40     13.68 o
   6   5   0       16.17       29.23      4.24 o
   7   5   0      703.43      662.05     10.96 o
   8   5   0      467.44      474.03      8.68 o
   9   5   0      535.64      501.90     12.52 o
  10   5   0      139.71      151.26     16.64 o
  11   5   0       78.82       82.52     12.27 o
  12   5   0      317.93      375.89     23.63 o
  13   5   0      785.88      769.29     19.93 o
  14   5   0       36.21       25.33      6.82 o
  15   5   0      330.46      351.52     41.75 o
  16   5   0        0.00       14.94      5.30 o
  17   5   0       93.74      109.19     15.92 o
  18   5   0      260.01      265.00     38.12 o
  19   5   0      171.95      177.25     39.64 o
  20   5   0        3.99       11.14      7.45 o
   0   6   0     6152.00     6814.17    118.83 o
   1   6   0      159.08      116.17     10.77 o
   2   6   0      565.44      560.72     11.66 o
   3   6   0      549.11      783.73     16.65 o
   4   6   0     1213.20     1248.81     15.95 o
   5   6   0      907.20      954.09     16.90 o
   6   6   0     1438.66     1447.79     20.72 o
   7   6   0     5989.98     6350.72     53.40 o
   8   6   0      163.18      173.89     12.92 o
   9   6   0     1226.15     1308.07     24.38 o
  10   6   0       24.76       37.46      6.48 o
  11   6   0        0.34        8.69      4.07 o
  12   6   0       30.67       28.14      5.80 o
  13   6   0      402.91      384.29     25.29 o
  14   6   0        2.54       10.37      5.47 o
  15   6   0        0.91       11.28      6.10 o
  16   6   0       57.26       60.96     10.66 o
  17   6   0       16.14       19.86      5.65 o
  18   6   0        0.83       11.64      5.99 o
  19   6   0      541.36      674.20     20.20 o
  20   6   0      204.49      134.62     38.89 o
   1   7   0        4.12       13.31      3.41 o
   2   7   0      373.60      364.23     17.24 o
   3   7   0      691.66      686.83     12.92 o
   4   7   0        4.39        5.52      4.33 o
   5   7   0     1316.31     1381.30     21.09 o
   6   7   0       45.92       41.55      5.20 o
   7   7   0        2.03        6.80      2.67 o
   8   7   0       14.82       12.13      2.98 o
   9   7   0      133.36      130.65      7.87 o
  10   7   0     1174.21     1081.71     25.50 o
  11   7   0      570.91      547.05     26.00 o
  12   7   0       15.01       12.49      5.09 o
  13   7   0       99.28      121.15     15.55 o
  14   7   0      211.88      188.86     24.25 o
  15   7   0      648.45      656.07     24.58 o
  16   7   0        6.30       16.35      5.96 o
  17   7   0        4.91       13.52      5.96 o
  18   7   0      114.40       93.35     16.71 o
  19   7   0       17.14       28.06      7.71 o
   0   8   0     2714.09     2340.46     55.91 o
   1   8   0      559.63      514.47     19.12 o
   2   8   0      478.65      402.55     13.35 o
   3   8   0     2020.27     2026.70     26.86 o
   4   8   0       26.52       31.41      4.87 o
   5   8   0     1310.03     1276.42     18.96 o
   6   8   0      374.27      344.49     10.61 o
   7   8   0      828.28      810.90     26.21 o
   8   8   0      286.08      281.26     17.27 o
   9   8   0       22.43       10.57      4.14 o
  10   8   0       27.04       17.94      6.36 o
  11   8   0      216.65      225.08     26.55 o
  12   8   0      168.52      146.46     19.52 o
  13   8   0      413.33      351.13     39.35 o
  14   8   0      201.73      204.54     27.13 o
  15   8   0        6.15       15.98      6.92 o
  16   8   0       77.22       96.89     14.02 o
  17   8   0      116.26      119.80     18.26 o
  18   8   0       44.08       60.70     17.54 o
   1   9   0      356.48      340.88     12.43 o
   2   9   0       46.08       45.01      7.14 o
   3   9   0       40.18       41.12      7.30 o
   4   9   0     1282.92     1228.96     30.48 o
   5   9   0      103.78       69.77     21.91 o
   6   9   0     2171.69     2289.81     37.49 o
   7   9   0      102.70      102.68     12.31 o
   8   9   0       39.22       39.09      8.98 o
   9   9   0      160.33      184.87     10.41 o
  10   9   0      977.54      970.19     23.41 o
  11   9   0      601.40      525.54     30.00 o
  12   9   0       59.30       78.28     11.49 o
  13   9   0       23.21       22.11      6.81 o
  14   9   0        5.76       10.31      5.97 o
  15   9   0      166.99      185.53     27.00 o
  16   9   0       25.77       15.76      6.31 o
  17   9   0       48.04       52.88      9.88 o
   0  10   0     2603.86     2633.18     80.29 o
   1  10   0      672.36      696.73     18.95 o
   2  10   0     4166.34     4220.12    118.38 o
   3  10   0        0.00        2.76      6.53 o
   4  10   0       76.33       98.10     15.86 o
   5  10   0      912.85      983.69     18.11 o
   6  10   0       48.86       53.39      8.71 o
   7  10   0     1473.38     1502.22     26.88 o
   8  10   0     1931.71     1892.97     53.35 o
   9  10   0        6.32       19.90      6.67 o
  10  10   0      444.01      442.77     30.05 o
  11  10   0      373.51      331.66     45.99 o
  12  10   0       18.65       18.19      8.92 o
  13  10   0       71.30       92.05     13.12 o
  14  10   0       14.65       17.99      5.75 o
  15  10   0       19.63       39.82     11.34 o
  16  10   0       92.73      106.11     20.81 o
   1  11   0       17.18       12.80      4.57 o
   2  11   0      598.23      538.94     28.68 o
   3  11   0       60.37       54.81      7.71 o
   4  11   0       29.84       69.52     11.54 o
   5  11   0        0.00        4.46      5.13 o
   6  11   0       85.43       94.74     15.56 o
   7  11   0      364.01      404.78     17.22 o
   8  11   0       16.18       18.02      5.13 o
   9  11   0      170.94      187.19     23.66 o
  10  11   0        9.83       12.00      9.18 o
  11  11   0        3.57       15.41      7.94 o
  12  11   0       16.41       33.02      7.23 o
  13  11   0      252.63      119.90     65.41 o
  14  11   0      240.38      213.01     26.60 o
  15  11   0        0.02        1.30      8.64 o
   0  12   0       81.07       67.29     15.05 o
   1  12   0       99.92      104.26     13.55 o
   2  12   0     1639.44     1537.21     32.71 o
   3  12   0      358.48      339.85     18.14 o
   4  12   0      190.48      211.30     27.89 o
   5  12   0      229.39      228.46     31.88 o
   6  12   0      323.73      311.36     18.37 o
   7  12   0      622.79      656.65     30.27 o
   8  12   0       18.25       21.68      7.81 o
   9  12   0      299.30      311.56     40.36 o
  10  12   0       37.08       32.68      7.94 o
  11  12   0        9.38       11.26      7.76 o
  12  12   0       28.50       31.51      8.30 o
  13  12   0       11.50       11.55      8.07 o
  14  12   0      324.26      327.41     40.50 o
   1  13   0      182.86      214.62     24.71 o
   2  13   0       73.75       85.77     12.76 o
   3  13   0      114.73      126.48     18.11 o
   4  13   0       72.80       73.19     12.00 o
   5  13   0       37.19       23.58      6.69 o
   6  13   0       89.83       76.44     11.14 o
   7  13   0       27.46       31.85      7.76 o
   8  13   0        1.03       18.04      7.64 o
   9  13   0        7.05       18.37      6.45 o
  10  13   0       93.92      100.19     18.53 o
  11  13   0      497.73      638.19     36.33 o
  12  13   0      146.62      139.19     28.19 o
   0  14   0        1.29        4.48      9.68 o
   1  14   0       49.18       58.78     10.90 o
   2  14   0        0.51        5.65      6.77 o
   3  14   0      690.77      816.45     23.52 o
   4  14   0       72.91       67.06     10.45 o
   5  14   0       15.09       10.44      4.88 o
   6  14   0      124.58      100.45     20.70 o
   7  14   0        8.57       18.18      6.01 o
   8  14   0      206.72      234.36     39.72 o
   9  14   0       24.51       39.06     12.47 o
  10  14   0       13.38       21.03      6.99 o
   1  15   0      525.48      589.08     48.51 o
   2  15   0      172.89      200.69     28.38 o
   3  15   0      379.60      430.52     16.99 o
   4  15   0       28.34       27.67      8.81 o
   5  15   0      240.74      222.04     52.18 o
   6  15   0        4.54       18.44      8.38 o
   7  15   0      116.17      109.08     27.44 o
   0  16   0       69.18       68.74     27.66 o
 -21   0   1        2.24       11.40      9.33 o
 -19   0   1      235.14      219.09     57.43 o
 -17   0   1       32.89       42.86     14.33 o
 -15   0   1        0.09        7.12      6.38 o
 -13   0   1      305.61      303.49     18.67 o
 -11   0   1      259.15      254.87      8.44 o
  -9   0   1      308.52      313.90      9.80 o
  -7   0   1     5409.39     5138.50     74.66 o
  -5   0   1     6728.56     6431.04     38.18 o
  -3   0   1       79.26       75.96      2.50 o
  -1   0   1        1.53        2.80      2.56 o
   1   0   1     1622.56     1689.18     45.98 o
   3   0   1    86555.60    78756.52    377.75 o
   5   0   1    29482.18    28854.67    164.86 o
   7   0   1        6.38        7.50      2.07 o
   9   0   1     7670.06     7386.60    186.71 o
  11   0   1     9491.60     9926.80     66.79 o
  13   0   1       10.09        6.64      3.15 o
  15   0   1      219.61      258.85     21.49 o
  17   0   1     1199.58     1247.48     44.42 o
  19   0   1        7.98       42.64     19.58 o
  21   0   1      434.97      585.00     49.86 o
 -21   1   1      299.82      307.38     33.59 o
 -20   1   1      173.42      184.91     41.95 o
 -19   1   1       13.60       20.07      8.35 o
 -18   1   1       57.17       82.18     18.93 o
 -17   1   1        3.92       18.84      7.57 o
 -16   1   1       38.03       35.39      6.33 o
 -15   1   1        3.41        8.32      2.50 o
 -14   1   1      184.14      171.10     10.08 o
 -13   1   1        9.84       10.76      2.76 o
 -12   1   1      774.00      806.77     10.29 o
 -11   1   1      656.50      607.75     10.92 o
 -10   1   1     2117.61     2229.93     25.45 o
  -9   1   1     3591.29     3929.86     26.00 o
  -8   1   1      334.09      354.00      7.57 o
  -7   1   1     3223.26     3218.45     25.71 o
  -6   1   1       26.98       27.77      2.76 o
  -5   1   1     1002.27     1008.95      9.99 o
  -4   1   1     2423.13     2262.56     22.62 o
  -3   1   1     1855.82     1817.23     21.96 o
  -2   1   1     4295.72     3821.46     89.02 o
  -1   1   1     2344.50     2011.83     16.76 o
   0   1   1     5108.68     4740.94     40.16 o
   1   1   1     1072.02      983.81     18.57 o
   2   1   1     1981.55     1961.51     18.21 o
   3   1   1     1463.45     1499.99     12.26 o
   4   1   1    24971.88    24268.38    156.56 o
   5   1   1    10900.24    10702.10     57.00 o
   6   1   1     4572.20     4525.06     31.99 o
   7   1   1     4782.85     4642.50     27.05 o
   8   1   1      255.12      265.05      5.25 o
   9   1   1     5899.24     6020.16     47.41 o
  10   1   1      230.58      232.78      7.81 o
  11   1   1     1324.62     1269.25     16.03 o
  12   1   1     3785.85     3984.47     47.30 o
  13   1   1       80.38       73.46      9.25 o
  14   1   1        6.17        6.37      3.03 o
  15   1   1      485.36      484.28     12.29 o
  16   1   1       22.61       22.57      4.59 o
  17   1   1       32.72       41.32      8.75 o
  18   1   1        8.66       15.01      9.58 o
  19   1   1      269.09      224.97     37.80 o
  20   1   1       56.65       69.15     13.90 o
  21   1   1        4.14        9.24      5.88 o
 -21   2   1        0.00        7.34      9.25 o
 -20   2   1       61.52       60.18     15.91 o
 -19   2   1      108.68      112.81     18.63 o
 -18   2   1      152.71      156.30     23.58 o
 -17   2   1      141.59      158.04     13.95 o
 -16   2   1      434.17      401.77     21.39 o
 -15   2   1      741.69      728.60     16.26 o
 -14   2   1       15.58       26.50      4.58 o
 -13   2   1      494.77      496.80      8.67 o
 -12   2   1      767.83      684.53     21.60 o
 -11   2   1     1329.66     1287.24     36.39 o
 -10   2   1      174.06      193.93      5.47 o
  -9   2   1      124.53      109.19      6.30 o
  -8   2   1       40.42       74.23      3.86 o
  -7   2   1      501.47      678.50      9.24 o
  -6   2   1       93.88      116.34      5.73 o
  -5   2   1     2990.24     2934.19     30.03 o
  -4   2   1     2646.01     2760.10     18.44 o
  -3   2   1     8331.58     8279.96     76.17 o
  -2   2   1     2664.09     2455.05     14.20 o
  -1   2   1      753.85      706.92      6.83 o
   0   2   1    15125.71    14281.76    157.60 o
   1   2   1     6172.78     5771.44     52.32 o
   2   2   1    25719.42    24541.57    294.83 o
   3   2   1     6451.50     5825.50     34.97 o
   4   2   1     1290.56     1314.79      8.47 o
   5   2   1     9163.13     8949.68     32.31 o
   6   2   1       19.31       25.85      2.94 o
   7   2   1     1612.49     1564.04     15.27 o
   8   2   1       61.31       96.28      5.61 o
   9   2   1      395.85      358.80      5.85 o
  10   2   1     5537.12     5972.86     49.80 o
  11   2   1      301.26      326.49      7.31 o
  12   2   1     1094.60     1103.90     15.74 o
  13   2   1       91.08       88.04      5.28 o
  14   2   1      752.94      790.42     21.61 o
  15   2   1     1156.78     1182.43     28.22 o
  16   2   1     1886.58     1823.10     41.33 o
  17   2   1      147.28      124.85     16.02 o
  18   2   1       18.26       19.65      6.29 o
  19   2   1        4.84       10.07      7.68 o
  20   2   1      576.39      641.05     28.68 o
  21   2   1       56.58       54.85     12.94 o
 -21   3   1      511.50      547.43     40.26 o
 -20   3   1        0.30        2.55      8.16 o
 -19   3   1       12.19       20.22     10.84 o
 -18   3   1       67.65       90.94     18.39 o
 -17   3   1      490.83      557.43     18.21 o
 -16   3   1      160.53      136.67     22.23 o
 -15   3   1      363.88      392.50     24.39 o
 -14   3   1      216.03      215.57     25.08 o
 -13   3   1     3459.75     3473.37     63.05 o
 -12   3   1      372.66      383.75     14.30 o
 -11   3   1      187.25      193.17     23.87 o
 -10   3   1     1564.55     1664.37     23.54 o
  -9   3   1      217.60      245.37      8.98 o
  -8   3   1      305.54      352.76      8.32 o
  -7   3   1      370.46      427.34      9.17 o
  -6   3   1     1157.51     1262.59     18.47 o
  -5   3   1      381.62      388.24      6.00 o
  -4   3   1     6985.00     7084.24     45.71 o
  -3   3   1      284.39      296.38      4.35 o
  -2   3   1     8873.77     8618.57     64.89 o
  -1   3   1      317.59      400.29      6.51 o
   0   3   1     6698.22     6640.53     59.47 o
   1   3   1    12494.88    12249.22    125.92 o
   2   3   1     5467.06     5463.44     52.94 o
   3   3   1     8900.48     8941.49     65.51 o
   4   3   1     3406.70     3448.57     21.68 o
   5   3   1      772.27      794.41      9.78 o
   6   3   1        1.16        3.06      1.58 o
   7   3   1     1340.40     1380.51     15.54 o
   8   3   1       23.61       21.23      3.86 o
   9   3   1        3.47        3.62      2.02 o
  10   3   1      202.75      213.83     20.88 o
  11   3   1      171.05      179.61      4.67 o
  12   3   1      581.84      606.12      9.34 o
  13   3   1        0.03        5.23      3.09 o
  14   3   1      971.41     1005.04     20.48 o
  15   3   1      699.34      652.73     22.82 o
  16   3   1      203.35      192.68     29.23 o
  17   3   1      417.32      378.48     20.17 o
  18   3   1      517.93      565.65     23.03 o
  19   3   1       52.89       40.13      8.89 o
  20   3   1       24.65       20.19      7.81 o
  21   3   1       21.25       27.71     10.77 o
 -21   4   1        2.64       10.27      9.40 o
 -20   4   1       51.60       44.16      9.29 o
 -19   4   1        2.73        5.07      5.97 o
 -18   4   1        2.41       17.18      5.47 o
 -17   4   1      566.00      544.52     21.56 o
 -16   4   1       94.83       59.76     10.28 o
 -15   4   1      693.00      627.52     20.30 o
 -14   4   1      220.68      254.38     30.40 o
 -13   4   1       34.34       45.77      9.37 o
 -12   4   1      244.36      260.57     30.82 o
 -11   4   1       17.66       21.88      4.85 o
 -10   4   1       92.68      112.66     16.23 o
  -9   4   1     1260.22     1253.24     24.33 o
  -8   4   1      573.87      521.22     13.72 o
  -7   4   1       85.39      133.94     10.79 o
  -6   4   1     3572.08     3833.55     39.03 o
  -5   4   1      550.83      469.02      6.24 o
  -4   4   1     2970.82     3023.43     23.59 o
  -3   4   1      277.66      350.00      5.16 o
  -2   4   1     2477.53     2422.06     15.45 o
  -1   4   1     1132.99     1148.24     10.60 o
   0   4   1      425.06      382.40      5.58 o
   1   4   1      570.96      505.04      7.38 o
   2   4   1      834.93      790.50      8.62 o
   3   4   1    14264.30    14357.12    272.95 o
   4   4   1      122.76      125.59      4.37 o
   5   4   1     9851.55     9930.80     83.32 o
   6   4   1       22.81       11.63      2.54 o
   7   4   1     4193.31     4627.77     45.48 o
   8   4   1      995.26      926.91     16.62 o
   9   4   1     3370.94     3475.81     31.05 o
  10   4   1      165.03      184.17     23.75 o
  11   4   1      372.53      357.50     14.81 o
  12   4   1        4.88        6.76      5.28 o
  13   4   1      397.93      357.37     19.17 o
  14   4   1     1259.69     1139.35     24.21 o
  15   4   1      493.73      423.76     28.81 o
  16   4   1      332.82      381.48     45.19 o
  17   4   1       19.74       41.29      7.05 o
  18   4   1       27.76       27.02      7.19 o
  19   4   1       44.36       45.95      8.89 o
  20   4   1       26.58       36.25     10.44 o
 -20   5   1        0.27        8.33      6.43 o
 -19   5   1      512.13      448.60     20.23 o
 -18   5   1        0.27        6.09      7.21 o
 -17   5   1       44.51       49.54     12.06 o
 -16   5   1        6.64       14.31      6.05 o
 -15   5   1      380.70      408.88     19.97 o
 -14   5   1       21.19       42.45      7.17 o
 -13   5   1      276.89      345.37     37.24 o
 -12   5   1       48.70       66.60      9.19 o
 -11   5   1      259.69      288.60     36.91 o
 -10   5   1       69.46       72.99     12.40 o
  -9   5   1       70.83       58.20      8.34 o
  -8   5   1       63.16       90.10     13.54 o
  -7   5   1      724.85      738.82     12.10 o
  -6   5   1      377.50      434.63      9.42 o
  -5   5   1     1145.97     1113.59     14.20 o
  -4   5   1     1432.36     1480.49     22.24 o
  -3   5   1      528.68      647.76      8.70 o
  -2   5   1     2928.34     3020.44     17.01 o
  -1   5   1     2436.65     2507.27     22.00 o
   0   5   1      754.04      717.38     12.93 o
   1   5   1     1533.91     1589.46     22.28 o
   2   5   1     2049.60     2192.53     19.70 o
   3   5   1     1275.61     1286.91     38.05 o
   4   5   1      333.19      378.50      7.22 o
   5   5   1     1766.66     1709.03     21.18 o
   6   5   1      804.65      829.77     14.73 o
   7   5   1        0.88        6.94      1.81 o
   8   5   1      547.47      502.02     12.63 o
   9   5   1      932.40      895.90     13.99 o
  10   5   1      119.56      123.20     17.03 o
  11   5   1      856.87      806.15     23.02 o
  12   5   1       19.17       27.33      5.02 o
  13   5   1      277.37      287.68     34.05 o
  14   5   1      275.47      278.76     33.88 o
  15   5   1       61.96       57.67     11.07 o
  16   5   1      104.79       92.49     13.59 o
  17   5   1       16.48       12.94      5.50 o
  18   5   1       16.88       11.28      4.69 o
  19   5   1       32.32       46.25     14.47 o
  20   5   1        0.01        3.16      8.37 o
 -20   6   1       11.17       11.79      5.98 o
 -19   6   1       72.21       68.41     20.06 o
 -18   6   1        1.80       13.63      5.32 o
 -17   6   1      706.80      710.34     30.64 o
 -16   6   1       19.78       19.28      6.12 o
 -15   6   1      447.84      479.33     27.01 o
 -14   6   1       10.61       17.39      5.35 o
 -13   6   1      388.72      320.41     73.41 o
 -12   6   1        6.87       10.00      4.69 o
 -11   6   1      260.28      281.60     36.82 o
 -10   6   1      481.32      446.02     29.37 o
  -9   6   1      100.32      100.97     13.78 o
  -8   6   1       47.79       39.58      5.89 o
  -7   6   1      712.62      825.28     13.88 o
  -6   6   1       20.49       37.53      5.72 o
  -5   6   1        0.03        5.80      2.71 o
  -4   6   1      733.51      658.70     17.98 o
  -3   6   1      227.08      270.94      7.38 o
  -2   6   1     1975.23     2264.83     37.49 o
  -1   6   1     1647.39     1836.58     48.61 o
   0   6   1      745.41      657.47     12.53 o
   1   6   1      851.99      957.40     20.26 o
   2   6   1     3199.05     3369.01     39.74 o
   3   6   1     1941.56     2046.25     23.29 o
   4   6   1      592.12      605.68     12.10 o
   5   6   1      438.17      423.20      9.20 o
   6   6   1     1207.63     1170.51     18.24 o
   7   6   1      195.23      202.99     12.88 o
   8   6   1       81.23      104.03      4.87 o
   9   6   1       80.11      100.21     10.99 o
  10   6   1     2246.20     2283.61     40.26 o
  11   6   1     1747.91     1815.01     34.34 o
  12   6   1       30.54       49.13      7.41 o
  13   6   1        1.09        6.31      7.60 o
  14   6   1       51.29       52.05      8.02 o
  15   6   1        5.20       16.52      5.74 o
  16   6   1      464.67      481.43     26.88 o
  17   6   1        8.93       21.95      5.13 o
  18   6   1       36.65       48.64     11.27 o
  19   6   1       59.68       63.67     13.43 o
  20   6   1      136.42       98.29     30.76 o
 -19   7   1       15.46       28.53     11.20 o
 -18   7   1       18.97       26.37      7.09 o
 -17   7   1        3.16       18.52      5.94 o
 -16   7   1       62.01       44.59      6.99 o
 -15   7   1       41.05       62.47      9.16 o
 -14   7   1       68.20       49.47      9.08 o
 -13   7   1       10.73       20.67      7.23 o
 -12   7   1      531.61      453.34     26.55 o
 -11   7   1     1624.65     1540.02     30.13 o
 -10   7   1      508.39      552.46     23.81 o
  -9   7   1       57.92       50.77      4.36 o
  -8   7   1     2033.45     1971.25     35.79 o
  -7   7   1        0.06        9.09      3.03 o
  -6   7   1      644.24      571.71     16.27 o
  -5   7   1      534.86      664.06     12.69 o
  -4   7   1      529.95      468.28     10.69 o
  -3   7   1       52.46       37.96      5.80 o
  -2   7   1        3.42        3.98      3.02 o
  -1   7   1       71.91       75.23      8.60 o
   0   7   1       80.57       57.28      8.26 o
   1   7   1     2829.84     2905.70     33.49 o
   2   7   1       50.09       48.18      7.78 o
   3   7   1      363.01      347.28      9.35 o
   4   7   1        3.51        9.63      4.33 o
   5   7   1     1890.45     1912.38     33.36 o
   6   7   1      567.36      587.33     11.67 o
   7   7   1     1299.56     1337.98     40.96 o
   8   7   1     1093.59     1093.33     22.27 o
   9   7   1     6490.90     6549.95     84.78 o
  10   7   1     1709.79     1580.13     29.60 o
  11   7   1      645.93      569.02     22.44 o
  12   7   1      774.98      757.59     18.15 o
  13   7   1        0.95       10.62      7.05 o
  14   7   1      255.55      264.68     29.92 o
  15   7   1        4.15       19.20      6.99 o
  16   7   1        5.50       15.66      5.23 o
  17   7   1        6.80       10.64      4.49 o
  18   7   1        9.46        6.57      5.24 o
  19   7   1       10.86       14.57      8.26 o
 -18   8   1      136.22      116.83     18.33 o
 -17   8   1      127.41      120.05     21.70 o
 -16   8   1       15.97       21.08      5.88 o
 -15   8   1       61.10       69.03     10.75 o
 -14   8   1        0.10       12.45      5.85 o
 -13   8   1       11.07       10.52      6.44 o
 -12   8   1        0.20       15.86      6.28 o
 -11   8   1       55.47       57.64      7.78 o
 -10   8   1     1370.95     1350.15     31.19 o
  -9   8   1      445.10      425.02     18.97 o
  -8   8   1       42.50       53.13      7.29 o
  -7   8   1        1.97        4.38      3.43 o
  -6   8   1      111.06      114.06     11.99 o
  -5   8   1      294.50      269.84     14.63 o
  -4   8   1      286.15      314.15     15.04 o
  -3   8   1      296.11      299.53     11.91 o
  -2   8   1      388.00      367.02     12.08 o
  -1   8   1       51.97       91.20     11.07 o
   0   8   1      179.61      159.64     17.87 o
   1   8   1       22.04       13.67      3.76 o
   2   8   1        0.70        4.86      3.04 o
   3   8   1      513.07      498.44     11.38 o
   4   8   1      230.47      258.88     20.94 o
   5   8   1      195.88      168.86     11.37 o
   6   8   1      113.02      113.46     14.21 o
   7   8   1      965.51      924.42     18.26 o
   8   8   1     1145.85     1142.22     21.24 o
   9   8   1     6005.63     6294.60    112.11 o
  10   8   1      113.02      102.07      9.33 o
  11   8   1      378.09      319.01     32.34 o
  12   8   1       10.14       17.71      6.29 o
  13   8   1      281.83      309.16     35.73 o
  14   8   1       22.78       16.83      5.43 o
  15   8   1        8.50       16.90      5.82 o
  16   8   1       20.81       46.18      8.01 o
  17   8   1      150.67      160.41     29.45 o
  18   8   1       72.04       68.97     15.42 o
 -18   9   1        0.10        4.77      5.86 o
 -17   9   1      156.38      143.38     31.01 o
 -16   9   1       26.89       29.43      7.25 o
 -15   9   1      106.23      135.94     23.53 o
 -14   9   1       55.07       47.49     10.35 o
 -13   9   1      631.43      708.97     30.28 o
 -12   9   1      106.77       78.44     10.73 o
 -11   9   1       37.41       31.14      6.47 o
 -10   9   1      281.75      271.73     33.10 o
  -9   9   1        1.45        7.39      3.16 o
  -8   9   1     1871.19     1790.57     32.44 o
  -7   9   1       59.68       35.85      6.27 o
  -6   9   1      361.48      350.46     17.87 o
  -5   9   1     1015.83      943.32     26.53 o
  -4   9   1     1812.06     1802.45     38.40 o
  -3   9   1       31.61       31.64      4.82 o
  -2   9   1      601.84      586.17     17.35 o
  -1   9   1       19.27       27.43      4.60 o
   0   9   1        2.92        4.58      4.61 o
   1   9   1      508.67      526.73     13.17 o
   2   9   1      675.56      639.53     15.80 o
   3   9   1     1678.90     1686.14     26.67 o
   4   9   1      916.65      876.77     21.20 o
   5   9   1       59.24       77.08     10.19 o
   6   9   1       46.38       39.89      6.60 o
   7   9   1       14.80       13.75      4.25 o
   8   9   1       87.20      110.80     14.66 o
   9   9   1     1429.58     1507.57     25.51 o
  10   9   1      525.66      482.96     29.65 o
  11   9   1      166.20      130.50     17.89 o
  12   9   1       16.05       27.22      8.86 o
  13   9   1        9.67       17.81      7.57 o
  14   9   1      195.62      205.28     27.80 o
  15   9   1      267.72      285.38     43.62 o
  16   9   1      133.16      146.92     26.02 o
  17   9   1        0.24       10.12      6.39 o
 -17  10   1       66.16       59.80     10.43 o
 -16  10   1       29.99       32.70     10.87 o
 -15  10   1       64.67       53.75     10.54 o
 -14  10   1      126.21      141.56     23.74 o
 -13  10   1       74.55       88.60     14.40 o
 -12  10   1      154.04      162.17     20.10 o
 -11  10   1        8.50        7.23      6.76 o
 -10  10   1      240.41      247.56     31.22 o
  -9  10   1      627.38      622.16     21.64 o
  -8  10   1        7.97       13.91      5.45 o
  -7  10   1       92.21      100.50     13.76 o
  -6  10   1     1101.45     1009.06     20.55 o
  -5  10   1     2440.68     2458.37     40.44 o
  -4  10   1     3287.11     3419.48     53.37 o
  -3  10   1     1095.50     1123.06     24.28 o
  -2  10   1       31.34       54.69      8.03 o
  -1  10   1      531.18      495.33     22.02 o
   0  10   1      310.92      329.42     37.55 o
   1  10   1     2884.55     2898.54     48.65 o
   2  10   1      828.19      806.70     20.06 o
   3  10   1     2666.70     2666.64     75.38 o
   4  10   1      523.84      534.68     23.22 o
   5  10   1     4627.33     4631.41     79.05 o
   6  10   1        1.69       13.19      4.70 o
   7  10   1      179.81      192.18     22.05 o
   8  10   1      106.75      125.47     18.39 o
   9  10   1     1297.24     1306.29     28.19 o
  10  10   1        7.18       12.34      6.40 o
  11  10   1      117.00      130.15     17.28 o
  12  10   1      240.21      231.33     26.07 o
  13  10   1     1484.58     1485.70     29.76 o
  14  10   1      276.74      274.57     40.18 o
  15  10   1        0.28        5.47      5.78 o
  16  10   1      644.40      657.68     31.49 o
 -15  11   1       31.19       33.46      6.42 o
 -14  11   1      101.07      111.58     19.37 o
 -13  11   1       45.11       49.18     10.58 o
 -12  11   1      178.15      170.79     27.69 o
 -11  11   1      227.07      241.96     29.51 o
 -10  11   1      144.13      195.33     27.21 o
  -9  11   1       30.85       34.40      8.06 o
  -8  11   1       43.95       39.90      9.81 o
  -7  11   1       95.77       90.99     14.08 o
  -6  11   1        0.16       12.56      5.75 o
  -5  11   1     1046.93      976.90     21.24 o
  -4  11   1      254.50      198.99     22.06 o
  -3  11   1     1737.23     1621.40     28.83 o
  -2  11   1      175.01      178.81     18.64 o
  -1  11   1      551.81      658.22     26.96 o
   0  11   1      302.48      293.79     16.65 o
   1  11   1      288.52      266.22     30.81 o
   2  11   1       37.64       30.08      5.36 o
   3  11   1      167.70      143.45     17.18 o
   4  11   1     1103.91     1167.40     25.40 o
   5  11   1     2421.77     2266.52     94.99 o
   6  11   1       47.98       52.92      9.54 o
   7  11   1     1747.98     1864.62     40.39 o
   8  11   1     1098.17     1039.96     22.09 o
   9  11   1      572.58      618.15     29.29 o
  10  11   1      261.02      256.61     30.82 o
  11  11   1       23.40       33.61      8.28 o
  12  11   1       98.84      103.44     15.95 o
  13  11   1       52.63       59.43     10.50 o
  14  11   1      200.63      186.54     28.65 o
  15  11   1        4.63       21.15      7.61 o
 -14  12   1       24.34       20.50      7.15 o
 -13  12   1      147.03      179.96     27.96 o
 -12  12   1       14.87       17.78      7.29 o
 -11  12   1      108.11      128.78     19.17 o
 -10  12   1       23.30       26.04      8.08 o
  -9  12   1       32.36       22.71      6.00 o
  -8  12   1       38.10       47.33      8.62 o
  -7  12   1        1.57       16.71      6.32 o
  -6  12   1        6.51       13.50      4.83 o
  -5  12   1       19.25       15.49      4.08 o
  -4  12   1     1691.70     1570.00     40.78 o
  -3  12   1      136.60      124.57     17.45 o
  -2  12   1      233.55      263.55     36.05 o
  -1  12   1       45.89       65.18     10.06 o
   0  12   1      189.10      228.31     26.38 o
   1  12   1      253.44      243.65     27.48 o
   2  12   1       69.64       49.24      8.27 o
   3  12   1        8.59       12.90      5.97 o
   4  12   1      309.66      287.41     39.15 o
   5  12   1     1156.02     1195.35     28.73 o
   6  12   1       33.49       35.00      5.90 o
   7  12   1        7.23        6.44      4.53 o
   8  12   1       91.39       98.31     16.18 o
   9  12   1        6.08       14.90      7.54 o
  10  12   1      207.52      194.75     29.43 o
  11  12   1        5.85       20.22      6.23 o
  12  12   1        0.01        4.47      8.60 o
  13  12   1      409.11      366.98     32.88 o
  14  12   1       10.01       22.24      6.67 o
 -12  13   1      370.27      407.15     31.86 o
 -11  13   1      146.27      139.34     28.03 o
 -10  13   1        0.34       11.83      6.87 o
  -9  13   1       71.93       83.69     16.24 o
  -8  13   1      250.33      287.84     33.22 o
  -7  13   1      365.15      373.72     51.76 o
  -6  13   1      226.07      232.64     17.03 o
  -5  13   1      407.77      411.10     20.78 o
  -4  13   1        0.76        5.09      4.52 o
  -3  13   1      255.70      245.70     24.61 o
  -2  13   1      567.35      529.54     67.45 o
  -1  13   1      140.30      157.24     21.59 o
   0  13   1      231.21      273.85     28.05 o
   1  13   1       34.85       43.97      9.09 o
   2  13   1       13.13       21.99      6.41 o
   3  13   1       18.05       26.21      6.19 o
   4  13   1       90.99       71.42     12.53 o
   5  13   1      219.29      238.67     35.16 o
   6  13   1        0.03        7.09      5.55 o
   7  13   1       37.09       34.75      7.80 o
   8  13   1      122.80      145.45     23.81 o
   9  13   1      705.80      717.15     26.77 o
  10  13   1       43.49       38.66      7.60 o
  11  13   1        6.82       12.89      6.13 o
  12  13   1        1.75       18.39      6.96 o
 -10  14   1      132.48      102.90     26.89 o
  -9  14   1        6.61       15.29      5.99 o
  -8  14   1      188.10      229.66     42.44 o
  -7  14   1        3.95       11.87      6.39 o
  -6  14   1      128.21      105.42     19.49 o
  -5  14   1       23.77       19.54      6.68 o
  -4  14   1        0.05        8.70      5.79 o
  -3  14   1       82.20      113.13     15.54 o
  -2  14   1      456.79      460.87     30.80 o
  -1  14   1      132.97      159.49     19.35 o
   0  14   1        0.69       19.61      6.67 o
   1  14   1       74.03       83.65     11.69 o
   2  14   1      495.49      498.02     24.17 o
   3  14   1        0.11        7.98      5.94 o
   4  14   1      237.04      228.94     31.32 o
   5  14   1       17.66       20.81      6.59 o
   6  14   1        0.91        6.71      8.49 o
   7  14   1        1.28       14.51      7.11 o
   8  14   1       54.87       60.50     11.58 o
   9  14   1        7.87        9.48      7.22 o
  10  14   1       42.13       54.16     13.12 o
  -7  15   1      130.45      110.74     26.27 o
  -6  15   1        2.09        8.55      6.90 o
  -5  15   1        7.02       10.38      8.74 o
  -4  15   1      214.80      212.43     34.07 o
  -3  15   1       46.11       42.77      8.74 o
  -2  15   1       84.65       84.52     13.75 o
  -1  15   1       15.78       22.66      8.53 o
   0  15   1       25.66       40.10      7.27 o
   1  15   1      156.78      140.50     23.97 o
   2  15   1        9.92        9.85      5.50 o
   3  15   1       45.87       62.43     11.76 o
   4  15   1       60.85       65.84     10.62 o
   5  15   1       92.46      100.84     20.72 o
   6  15   1       13.48        7.48      7.63 o
   7  15   1       12.22       24.47      9.39 o
 -20   0   2      102.16       66.25     26.29 o
 -18   0   2      179.28      189.07     48.40 o
 -16   0   2      118.69      117.98     10.16 o
 -14   0   2     2306.29     2251.59     98.07 o
 -12   0   2        0.10        3.25      4.78 o
 -10   0   2     1835.41     1987.52     30.24 o
  -8   0   2       85.67       89.26      6.44 o
  -6   0   2     2883.04     2954.72     31.07 o
  -4   0   2    14039.29    11976.33    498.36 o
  -2   0   2    12290.94    11905.19    127.58 o
   0   0   2    28354.17    25128.61   1358.73 o
   2   0   2       93.32       80.36      2.39 o
   4   0   2    64374.28    61151.56    484.94 o
   6   0   2    10067.05    10257.57     62.53 o
   8   0   2     1057.84     1051.91     13.16 o
  10   0   2     3145.20     3354.10     47.65 o
  12   0   2     4847.47     4872.66    143.57 o
  14   0   2     5209.55     5587.18    108.31 o
  16   0   2      736.90      712.12     32.46 o
  18   0   2        5.32       26.83     11.44 o
  20   0   2      168.42      198.52     32.73 o
 -21   1   2      171.53      192.27     34.21 o
 -20   1   2        0.01       14.58      7.82 o
 -19   1   2        3.09       14.30      7.67 o
 -18   1   2       14.12       25.19      7.97 o
 -17   1   2        4.36        5.43      5.08 o
 -16   1   2      226.52      202.17     14.00 o
 -15   1   2      234.45      231.17      8.86 o
 -14   1   2       32.48       29.64      4.59 o
 -13   1   2        3.45        5.42      2.47 o
 -12   1   2     3243.26     3469.86     37.62 o
 -11   1   2        2.95        4.24      2.02 o
 -10   1   2     1173.94     1278.14     17.71 o
  -9   1   2      883.07      876.54     12.65 o
  -8   1   2      461.53      424.57      6.62 o
  -7   1   2        0.08        3.03      1.41 o
  -6   1   2     2825.78     2650.89     55.08 o
  -5   1   2     1046.53      949.25      8.94 o
  -4   1   2      111.97       97.03      2.82 o
  -3   1   2     1885.56     1613.86      9.97 o
  -2   1   2      396.27      389.48      3.97 o
  -1   1   2    11343.85    10950.65     44.74 o
   0   1   2     5309.51     5021.60     31.96 o
   1   1   2      694.77      754.36      8.94 o
   2   1   2      504.84      527.53      5.34 o
   3   1   2      373.10      289.58      5.58 o
   4   1   2    10977.21    10884.63     62.03 o
   5   1   2       74.27       81.51      4.62 o
   6   1   2      190.92      208.85      4.19 o
   7   1   2      700.85      765.14      9.63 o
   8   1   2     5176.10     5364.04     71.81 o
   9   1   2     1433.49     1544.04     17.23 o
  10   1   2     3192.13     3117.49     27.21 o
  11   1   2       18.18       11.37      2.57 o
  12   1   2      239.70      245.19      8.63 o
  13   1   2      309.45      277.72      9.91 o
  14   1   2      174.33      176.06     10.74 o
  15   1   2      299.37      365.43     14.36 o
  16   1   2        0.00        8.88      3.23 o
  17   1   2       55.97       51.96      9.83 o
  18   1   2      961.53      868.08     30.69 o
  19   1   2       66.47       94.86     14.33 o
  20   1   2        0.47        4.91      9.88 o
  21   1   2        0.20        9.26      6.31 o
 -21   2   2      104.72       91.66     19.50 o
 -20   2   2       63.27       74.34     16.58 o
 -19   2   2        0.98       13.68      6.73 o
 -18   2   2       42.65       40.46      9.73 o
 -17   2   2       15.32       21.33      5.43 o
 -16   2   2      132.28      150.78     20.54 o
 -15   2   2        2.61        8.05      4.37 o
 -14   2   2     2157.34     2188.70     34.32 o
 -13   2   2      390.90      347.32     12.75 o
 -12   2   2       97.81      110.74      5.74 o
 -11   2   2      119.51      120.38      7.50 o
 -10   2   2      240.67      198.13      6.02 o
  -9   2   2      531.86      571.23     13.25 o
  -8   2   2     5316.11     5733.34     86.22 o
  -7   2   2     1835.65     1985.41     21.17 o
  -6   2   2      536.00      577.24      7.87 o
  -5   2   2     1481.48     1456.94     17.09 o
  -4   2   2     1338.56     1101.59     12.02 o
  -3   2   2       16.25       17.70      1.97 o
  -2   2   2     3539.99     3111.37     42.77 o
  -1   2   2       14.16       20.72      2.38 o
   0   2   2      467.64      452.77      4.89 o
   1   2   2      428.84      417.96      4.75 o
   2   2   2    10430.73    10007.26    133.86 o
   3   2   2    12723.04    12707.03     52.86 o
   4   2   2     6113.14     5888.25    108.25 o
   5   2   2     3692.10     4014.26     31.33 o
   6   2   2      352.86      329.89      5.23 o
   7   2   2      227.20      260.32      6.29 o
   8   2   2     1183.78     1084.22     12.41 o
   9   2   2      491.08      517.29     10.14 o
  10   2   2      454.13      468.22      9.91 o
  11   2   2       15.01       18.38      3.14 o
  12   2   2     2066.29     1994.55     24.75 o
  13   2   2      525.05      580.31     19.19 o
  14   2   2     2936.70     2840.95     53.70 o
  15   2   2      144.65      142.72      9.04 o
  16   2   2      164.00      158.19     21.10 o
  17   2   2        6.20        5.92      6.49 o
  18   2   2       15.20       17.77      5.42 o
  19   2   2      609.54      584.38     36.82 o
  20   2   2        0.02       10.66      8.25 o
  21   2   2       48.19       41.45      8.87 o
 -21   3   2        5.82       12.25      7.01 o
 -20   3   2        0.19        5.71      6.61 o
 -19   3   2       13.54       28.01      8.77 o
 -18   3   2       20.32       23.66      7.33 o
 -17   3   2       15.79       19.11      6.45 o
 -16   3   2      216.30      203.72     30.74 o
 -15   3   2        3.87        6.52      5.13 o
 -14   3   2       63.73       70.89     12.19 o
 -13   3   2      924.23      912.99     28.37 o
 -12   3   2       89.10       99.36     15.26 o
 -11   3   2      101.58      127.21     16.46 o
 -10   3   2       16.32       20.32      4.30 o
  -9   3   2      867.99      828.97     17.43 o
  -8   3   2      753.12      722.95     14.92 o
  -7   3   2     1583.55     1538.10     18.38 o
  -6   3   2     1437.35     1346.22     16.33 o
  -5   3   2     4125.41     4354.73     21.62 o
  -4   3   2      889.63      885.75      9.03 o
  -3   3   2     4282.93     4170.26     29.22 o
  -2   3   2        0.02        4.30      1.88 o
  -1   3   2     5133.43     4746.30     35.33 o
   0   3   2     7927.09     7562.52    105.06 o
   1   3   2     3164.29     2964.84     22.82 o
   2   3   2     1357.84     1336.18     12.77 o
   3   3   2      354.82      375.17      5.11 o
   4   3   2     6893.50     6746.65     49.10 o
   5   3   2      897.26     1002.54     10.28 o
   6   3   2     5437.58     5907.08     32.23 o
   7   3   2     7520.57     8062.31     55.17 o
   8   3   2     5090.35     4869.86     78.25 o
   9   3   2      194.03      237.59      8.04 o
  10   3   2     1088.22     1103.23     16.92 o
  11   3   2       18.91       17.94      4.27 o
  12   3   2       10.44       10.91      3.15 o
  13   3   2      962.37      888.00     31.13 o
  14   3   2      630.11      682.06     15.93 o
  15   3   2        0.51       11.89      6.79 o
  16   3   2       60.59       34.60      7.67 o
  17   3   2      482.25      514.48     19.68 o
  18   3   2       79.81       67.22     13.74 o
  19   3   2        0.10        5.74      4.92 o
  20   3   2       11.85       24.50      9.82 o
  21   3   2       85.11       91.84     21.45 o
 -21   4   2       51.34       42.90     11.43 o
 -20   4   2       60.45       52.24     15.76 o
 -19   4   2      121.50       96.94     20.13 o
 -18   4   2        8.14       17.14      6.54 o
 -17   4   2      318.21      305.06     38.72 o
 -16   4   2      964.86      943.44     22.35 o
 -15   4   2     2258.64     2238.85     50.30 o
 -14   4   2        2.91        9.58      4.29 o
 -13   4   2      215.50      226.34     22.90 o
 -12   4   2     2087.64     2103.04     36.53 o
 -11   4   2       20.24       31.58      6.60 o
 -10   4   2        0.64        9.09      3.63 o
  -9   4   2      590.02      542.99     14.26 o
  -8   4   2      475.19      446.04     12.93 o
  -7   4   2     1863.67     2079.92     31.24 o
  -6   4   2     3079.62     3010.80     37.48 o
  -5   4   2     2577.57     2664.54     18.82 o
  -4   4   2     7508.80     6907.00     38.14 o
  -3   4   2      375.77      331.57      5.27 o
  -2   4   2       76.93       42.54      3.67 o
  -1   4   2      230.21      252.66      4.53 o
   0   4   2     3002.09     2942.28     23.07 o
   1   4   2      181.28      209.48      4.76 o
   2   4   2       82.86       69.87      8.11 o
   3   4   2     4557.73     4659.13     29.63 o
   4   4   2      536.93      554.14      9.02 o
   5   4   2     9456.24    10434.97    148.42 o
   6   4   2      547.65      567.17     10.24 o
   7   4   2      366.59      321.09      5.56 o
   8   4   2       45.30       36.04      4.34 o
   9   4   2      468.45      446.69      8.36 o
  10   4   2       65.01       69.97      5.17 o
  11   4   2      184.41      160.16     21.28 o
  12   4   2       36.86       41.95      4.99 o
  13   4   2     2348.55     2257.83     41.81 o
  14   4   2       68.35       64.18      9.42 o
  15   4   2       31.40       24.02      5.18 o
  16   4   2       63.37       50.34     11.55 o
  17   4   2        3.20       16.47      5.33 o
  18   4   2      119.26      102.35     18.99 o
  19   4   2      134.73      114.99     27.34 o
  20   4   2      111.23      113.33     26.34 o
 -20   5   2        0.46        6.07      8.21 o
 -19   5   2       23.57       15.37      5.80 o
 -18   5   2      107.22      109.22     20.24 o
 -17   5   2        0.02       15.53      6.70 o
 -16   5   2      714.09      671.00     23.74 o
 -15   5   2        1.23       12.28      4.88 o
 -14   5   2       87.90       98.28     12.38 o
 -13   5   2      223.41      242.96     29.42 o
 -12   5   2       25.03       37.33      5.65 o
 -11   5   2       13.79       18.59      5.81 o
 -10   5   2        5.73       16.29      4.83 o
  -9   5   2      206.44      189.39     28.38 o
  -8   5   2     2883.98     3117.15     43.08 o
  -7   5   2       18.16       25.98      3.77 o
  -6   5   2        3.04        6.29      1.77 o
  -5   5   2       22.41       42.23      5.51 o
  -4   5   2     4880.03     5111.18     31.31 o
  -3   5   2      328.72      298.27      5.62 o
  -2   5   2     2040.43     2133.38     17.44 o
  -1   5   2      681.95      727.03      8.61 o
   0   5   2      399.48      423.25      6.23 o
   1   5   2       36.82       40.48      3.68 o
   2   5   2     5239.06     5488.70    119.08 o
   3   5   2      841.04      932.25     13.93 o
   4   5   2     1287.13     1135.76     21.51 o
   5   5   2      352.02      342.66      6.13 o
   6   5   2       38.32       24.46      3.41 o
   7   5   2     3163.57     3463.44     32.40 o
   8   5   2      752.58      685.40     12.21 o
   9   5   2     2703.44     2720.40     25.51 o
  10   5   2      812.91      756.70     12.24 o
  11   5   2      621.27      627.82     12.81 o
  12   5   2       38.74       33.75      6.72 o
  13   5   2      170.76      183.67     30.11 o
  14   5   2      757.25      669.51     19.62 o
  15   5   2       41.62       48.22      8.16 o
  16   5   2      217.87      221.01     32.66 o
  17   5   2       55.43       58.72     11.65 o
  18   5   2        0.40       10.07      6.87 o
  19   5   2       86.89       95.43     21.29 o
  20   5   2       12.33        7.12      6.13 o
 -20   6   2      176.44      132.63     27.14 o
 -19   6   2      410.27      431.49     32.75 o
 -18   6   2       44.67       36.35      8.87 o
 -17   6   2        2.94        5.86      5.56 o
 -16   6   2      198.40      200.05     24.28 o
 -15   6   2       29.91       27.05      5.19 o
 -14   6   2       97.71      131.97     18.54 o
 -13   6   2        1.45        6.97      5.69 o
 -12   6   2     1152.85     1091.87     22.08 o
 -11   6   2     3100.81     3064.64     54.68 o
 -10   6   2      131.94      108.68     12.46 o
  -9   6   2       10.81       16.33      5.98 o
  -8   6   2      158.32      155.66     20.40 o
  -7   6   2       29.54       22.77      3.57 o
  -6   6   2      401.28      413.31      9.06 o
  -5   6   2       70.52       78.18      9.51 o
  -4   6   2      437.17      465.93      9.76 o
  -3   6   2      254.01      274.41      7.53 o
  -2   6   2      519.60      634.67     12.82 o
  -1   6   2        1.49        8.51      3.01 o
   0   6   2     8134.90     8859.79     98.80 o
   1   6   2      104.57      138.76      8.83 o
   2   6   2      282.54      333.70      8.90 o
   3   6   2      223.33      290.53      7.93 o
   4   6   2     1602.84     1560.11     17.94 o
   5   6   2      511.42      502.18     11.40 o
   6   6   2       43.79       56.49      7.30 o
   7   6   2      754.81      771.86     14.38 o
   8   6   2     2147.07     2165.81     22.54 o
   9   6   2       19.66       27.65      4.43 o
  10   6   2       69.13       62.67      8.24 o
  11   6   2      608.74      585.20     13.71 o
  12   6   2      302.46      320.01     32.35 o
  13   6   2       53.46       49.66      7.98 o
  14   6   2      225.40      241.07     29.99 o
  15   6   2       16.79       22.89      5.79 o
  16   6   2      107.42      100.43     19.81 o
  17   6   2       26.51       21.45      5.35 o
  18   6   2      133.66      110.76     21.69 o
  19   6   2        2.14        7.49      6.29 o
 -19   7   2      475.72      540.56     21.06 o
 -18   7   2        1.07        1.85      8.21 o
 -17   7   2        7.19       15.59      5.81 o
 -16   7   2      386.93      420.55     42.59 o
 -15   7   2      221.99      192.74     23.52 o
 -14   7   2      313.65      344.87     23.27 o
 -13   7   2      212.44      240.84     32.82 o
 -12   7   2      899.95      902.39     22.05 o
 -11   7   2      890.79      950.88     19.83 o
 -10   7   2       81.00       98.53     21.12 o
  -9   7   2     1882.98     1841.51     32.44 o
  -8   7   2     1060.17     1100.58     22.21 o
  -7   7   2      166.62      191.52      9.96 o
  -6   7   2        6.54       15.45      2.95 o
  -5   7   2        2.95        0.93      3.34 o
  -4   7   2      609.83      556.77     47.74 o
  -3   7   2      197.36      182.57     15.93 o
  -2   7   2       32.71       53.19      7.15 o
  -1   7   2     7446.86     7863.31     86.04 o
   0   7   2      753.80      818.08     16.50 o
   1   7   2     1784.50     1638.62     66.63 o
   2   7   2        7.03        9.64      3.76 o
   3   7   2      209.69      190.90      9.20 o
   4   7   2      193.18      219.70     13.94 o
   5   7   2     1059.31     1031.93     19.95 o
   6   7   2      361.53      368.86     17.16 o
   7   7   2      231.27      252.64     13.30 o
   8   7   2      283.35      252.93     12.56 o
   9   7   2     5311.93     5310.61     87.13 o
  10   7   2      969.76      961.98     20.46 o
  11   7   2      805.42      698.56     18.47 o
  12   7   2      123.91      108.19     14.58 o
  13   7   2      814.51      766.66     21.24 o
  14   7   2      184.06      184.87     23.23 o
  15   7   2       45.97       41.55      9.95 o
  16   7   2       98.66      141.19     24.70 o
  17   7   2      128.59      145.66     31.19 o
  18   7   2       28.51       46.97      9.39 o
  19   7   2        9.11       11.86      5.95 o
 -18   8   2      107.11       53.94     19.96 o
 -17   8   2       44.13       64.37     12.03 o
 -16   8   2       23.75       24.44      7.46 o
 -15   8   2       41.75       34.54      9.09 o
 -14   8   2      248.03      202.04     25.38 o
 -13   8   2       12.60       11.73      6.46 o
 -12   8   2        9.91       18.27      6.09 o
 -11   8   2      448.03      425.86     24.70 o
 -10   8   2        6.88       19.15      6.53 o
  -9   8   2     2302.40     2112.36     49.45 o
  -8   8   2     1245.01     1209.56     20.93 o
  -7   8   2        3.94        7.22      2.74 o
  -6   8   2       77.18       72.29      8.93 o
  -5   8   2      150.65      120.68      8.72 o
  -4   8   2      235.49      251.19     14.75 o
  -3   8   2      210.60      154.92     12.12 o
  -2   8   2     1404.37     1389.29     20.05 o
  -1   8   2      375.77      395.46     12.21 o
   0   8   2       16.70       19.45      4.00 o
   1   8   2        0.07        6.46      3.54 o
   2   8   2      831.85      770.27     16.35 o
   3   8   2       98.78      137.99     16.62 o
   4   8   2       36.35       49.40      6.66 o
   5   8   2      475.23      457.49     11.49 o
   6   8   2      709.78      686.43     23.42 o
   7   8   2      796.24      767.09     22.43 o
   8   8   2      507.39      479.22      9.81 o
   9   8   2     2394.02     2311.77     40.41 o
  10   8   2     1342.74     1357.14     24.49 o
  11   8   2       63.00       91.58     14.15 o
  12   8   2     1537.92     1474.44     36.50 o
  13   8   2        1.65        4.90      5.34 o
  14   8   2        7.67       20.79      5.83 o
  15   8   2       31.58       30.58      7.38 o
  16   8   2      150.65      133.80     21.77 o
  17   8   2      161.40      204.10     27.44 o
  18   8   2        4.40        4.14      6.94 o
 -18   9   2       80.68       84.16     18.64 o
 -17   9   2        1.88        5.52      4.51 o
 -16   9   2      138.03      143.11     20.46 o
 -15   9   2       35.56       50.82      9.87 o
 -14   9   2      219.25      193.99     30.86 o
 -13   9   2        4.00       11.11      6.64 o
 -12   9   2      145.16      170.20     21.54 o
 -11   9   2        2.36       12.99      8.59 o
 -10   9   2       50.83       53.42      8.86 o
  -9   9   2       65.49       64.23      8.92 o
  -8   9   2      605.36      554.83     18.47 o
  -7   9   2       37.62       42.76      5.98 o
  -6   9   2        4.71        6.94      4.53 o
  -5   9   2     2209.38     2205.20     53.09 o
  -4   9   2     1852.32     1873.48     30.70 o
  -3   9   2       14.04       14.69      6.71 o
  -2   9   2       50.67       57.44      7.50 o
  -1   9   2        3.09       10.89      5.11 o
   0   9   2       37.62       44.99      6.93 o
   1   9   2       71.74       99.49     13.31 o
   2   9   2     1443.20     1420.07     26.71 o
   3   9   2     1621.25     1638.08     26.34 o
   4   9   2     1948.85     1992.59     31.62 o
   5   9   2       85.14       74.86     10.64 o
   6   9   2        3.44       12.10      6.07 o
   7   9   2     2681.32     2645.56     49.47 o
   8   9   2       58.85       78.66     10.63 o
   9   9   2       18.52       19.88      4.78 o
  10   9   2     1714.15     1729.19     40.40 o
  11   9   2      205.32      218.93     26.79 o
  12   9   2      455.51      483.34     56.30 o
  13   9   2        1.69        8.78      5.57 o
  14   9   2      447.14      407.45     47.57 o
  15   9   2      175.33      192.11     30.95 o
  16   9   2       14.28       29.43      7.68 o
  17   9   2       36.36       49.71     11.06 o
 -17  10   2       38.95       44.68     11.12 o
 -16  10   2      210.93      217.88     35.10 o
 -15  10   2       15.87       26.46      7.74 o
 -14  10   2       66.44       82.43     14.89 o
 -13  10   2       78.27       98.14     14.98 o
 -12  10   2        1.53        7.17      5.30 o
 -11  10   2        7.93       19.17      6.25 o
 -10  10   2        2.11       12.09      5.81 o
  -9  10   2       37.89       39.03      7.58 o
  -8  10   2       63.93       51.47      8.48 o
  -7  10   2        2.94        7.81      4.44 o
  -6  10   2       55.31       76.24      9.50 o
  -5  10   2      231.45      300.11     35.01 o
  -4  10   2      140.50      141.37     18.73 o
  -3  10   2      154.76      196.80     24.02 o
  -2  10   2       60.85       69.29      9.35 o
  -1  10   2      686.82      648.54     15.76 o
   0  10   2      116.65      145.32     17.44 o
   1  10   2        0.26        7.17      4.67 o
   2  10   2      175.36      193.89     22.60 o
   3  10   2      104.89       99.11     14.19 o
   4  10   2      307.71      280.57     19.58 o
   5  10   2     2322.53     2353.25     37.78 o
   6  10   2     2249.62     2340.69     39.73 o
   7  10   2       44.99       46.18      6.77 o
   8  10   2       28.27       37.07      6.27 o
   9  10   2        4.00        6.89      4.31 o
  10  10   2      512.04      448.77     24.55 o
  11  10   2       28.44       41.64     10.13 o
  12  10   2     1314.36     1390.11     27.02 o
  13  10   2      247.91      230.03     23.75 o
  14  10   2      273.68      337.65     37.61 o
  15  10   2      375.23      452.74     32.30 o
  16  10   2      267.16      248.59     41.06 o
 -15  11   2        0.02        7.04      6.92 o
 -14  11   2       28.38       24.29     10.09 o
 -13  11   2       55.99       44.20     10.39 o
 -12  11   2       34.03       52.23     11.53 o
 -11  11   2       21.72       41.69      7.85 o
 -10  11   2       13.83       19.07      5.82 o
  -9  11   2        7.65        9.39      4.55 o
  -8  11   2       30.61       38.01      7.29 o
  -7  11   2       21.29       32.08      5.93 o
  -6  11   2       80.80       67.12     19.78 o
  -5  11   2      211.47      182.95     19.99 o
  -4  11   2      103.56      119.36     16.18 o
  -3  11   2      235.57      268.78     31.51 o
  -2  11   2      430.89      457.43     22.64 o
  -1  11   2       31.16       37.37      7.01 o
   0  11   2      179.22      148.32     18.87 o
   1  11   2      400.74      397.11     16.54 o
   2  11   2      140.90      192.13     21.64 o
   3  11   2       20.27       39.69      7.23 o
   4  11   2        6.74       16.97      6.85 o
   5  11   2      147.39      175.71     22.89 o
   6  11   2       23.86       24.21      5.52 o
   7  11   2      114.30      114.16     15.30 o
   8  11   2      165.83      193.10     23.93 o
   9  11   2        9.44       19.78      7.65 o
  10  11   2      980.21      952.00     23.87 o
  11  11   2      165.45      143.01     19.91 o
  12  11   2        0.10       11.37      5.74 o
  13  11   2       45.57       31.27      8.86 o
  14  11   2       23.23       18.11      7.43 o
  15  11   2       21.93       37.28      9.41 o
 -14  12   2        8.96       12.66      7.48 o
 -13  12   2       46.35       43.55      9.95 o
 -12  12   2        6.32       22.64      7.88 o
 -11  12   2       12.69       14.02      6.05 o
 -10  12   2      127.86      137.82     29.05 o
  -9  12   2       23.96       27.49      7.54 o
  -8  12   2       40.11       35.63      7.40 o
  -7  12   2       66.24       62.22     10.36 o
  -6  12   2       11.21       11.13      4.71 o
  -5  12   2        0.61        7.70      5.26 o
  -4  12   2        5.88        8.41      4.98 o
  -3  12   2      351.48      323.17     20.23 o
  -2  12   2      510.96      492.43     22.98 o
  -1  12   2      355.50      312.41     23.10 o
   0  12   2      439.20      404.16     21.62 o
   1  12   2        0.09        1.46      6.32 o
   2  12   2       11.08       14.89      5.26 o
   3  12   2      577.86      494.69     20.23 o
   4  12   2       32.04       23.25      6.24 o
   5  12   2       23.26       39.19      8.95 o
   6  12   2      725.66      742.07     18.35 o
   7  12   2      100.91       90.66     15.67 o
   8  12   2      315.98      378.79     45.63 o
   9  12   2       49.09       44.67     10.92 o
  10  12   2       28.49       27.26      8.54 o
  11  12   2       67.72       83.83     17.43 o
  12  12   2       34.22       48.65     10.19 o
  13  12   2      359.60      340.01     49.06 o
  14  12   2     1565.90     1692.52     31.98 o
 -12  13   2       51.57       49.86     14.42 o
 -11  13   2      106.90      131.03     20.26 o
 -10  13   2      216.23      199.42     38.01 o
  -9  13   2        0.58       19.72      8.83 o
  -8  13   2        2.50        9.10      5.67 o
  -7  13   2       78.01       83.93     14.89 o
  -6  13   2      140.23      157.78     26.01 o
  -5  13   2       14.17       25.60      6.32 o
  -4  13   2       27.87       32.04      7.49 o
  -3  13   2       55.08       79.73     10.52 o
  -2  13   2      128.22      121.37     15.45 o
  -1  13   2       30.39       34.23      7.41 o
   0  13   2       15.72        9.33      5.21 o
   1  13   2       30.78       27.08      6.71 o
   2  13   2        9.87       10.13      6.86 o
   3  13   2       49.08       55.56      8.80 o
   4  13   2       18.76       23.99      5.50 o
   5  13   2      245.93      250.09     33.12 o
   6  13   2      219.63      224.77     26.64 o
   7  13   2       71.72       64.91     12.58 o
   8  13   2        4.30       17.21      7.74 o
   9  13   2      555.11      673.24     23.96 o
  10  13   2       15.20       22.47      9.15 o
  11  13   2       19.12       15.64      8.38 o
  12  13   2      113.01       74.80     13.21 o
 -10  14   2        0.01        9.97      6.66 o
  -9  14   2       46.81       42.88     10.11 o
  -8  14   2      311.83      364.41     29.05 o
  -7  14   2        1.68       12.59      7.94 o
  -6  14   2      116.60      148.71     19.88 o
  -5  14   2      158.21      176.74     29.10 o
  -4  14   2        8.29       16.99      5.32 o
  -3  14   2      115.74      122.17     19.92 o
  -2  14   2      109.67      115.61     17.36 o
  -1  14   2       42.90       39.97      9.54 o
   0  14   2        4.52        9.36      5.61 o
   1  14   2      465.78      533.35     22.61 o
   2  14   2       71.40       77.15     15.01 o
   3  14   2       82.77       99.28     15.75 o
   4  14   2      352.58      369.32     24.21 o
   5  14   2        3.83       14.13      5.82 o
   6  14   2        1.82       13.41      7.41 o
   7  14   2        4.08       12.12      6.63 o
   8  14   2      205.96      209.87     33.46 o
   9  14   2       13.96       23.90      8.50 o
  10  14   2       31.05       24.29     13.51 o
  -7  15   2       22.66       15.10      7.36 o
  -6  15   2       22.64       21.49      8.35 o
  -5  15   2      151.70      165.16     29.87 o
  -4  15   2        1.51       13.10      6.02 o
  -3  15   2      174.81      142.78     29.29 o
  -2  15   2        3.42        4.69      5.12 o
  -1  15   2        0.88       15.11      5.71 o
   0  15   2       29.99       49.23     12.72 o
   1  15   2      149.14      129.02     24.33 o
   2  15   2       15.48       18.78      8.06 o
   3  15   2        1.20       11.96      7.48 o
   4  15   2        1.59       11.50      6.66 o
   5  15   2        0.23        6.13      7.51 o
   6  15   2        9.80        8.22      8.19 o
   7  15   2       13.58       12.65      5.84 o
 -21   0   3      316.21      415.25     27.18 o
 -19   0   3       65.81       70.22     20.48 o
 -17   0   3       16.19       23.45     10.70 o
 -15   0   3        3.21       10.55      5.46 o
 -13   0   3      294.82      329.43     13.77 o
 -11   0   3      464.84      384.76      9.09 o
  -9   0   3     4934.38     4794.66     57.74 o
  -7   0   3     4169.15     4339.29     75.57 o
  -5   0   3     4331.83     4140.40     42.79 o
  -3   0   3     8317.00     7349.50     93.53 o
  -1   0   3    30576.27    29116.09    195.72 o
   1   0   3     4823.30     4902.20     64.27 o
   3   0   3     5874.19     5791.69     46.55 o
   5   0   3     7517.27     7537.43     67.59 o
   7   0   3        2.59        6.33      2.32 o
   9   0   3     4775.83     4998.00     71.42 o
  11   0   3       18.30       23.36      3.98 o
  13   0   3      529.83      505.32     19.34 o
  15   0   3     1218.50     1320.72     41.28 o
  17   0   3      191.67      182.22     28.47 o
  19   0   3     2357.86     2452.56     55.46 o
  21   0   3      524.48      423.82     80.79 o
 -21   1   3       25.87       15.10      8.15 o
 -20   1   3       17.70       16.49      6.67 o
 -19   1   3       60.02       65.77     11.01 o
 -18   1   3      233.18      223.33     46.25 o
 -17   1   3       74.91       75.27     11.64 o
 -16   1   3      746.39      759.59     17.03 o
 -15   1   3       20.98       24.47      5.18 o
 -14   1   3     1820.44     1742.28     29.59 o
 -13   1   3      494.17      506.79      8.54 o
 -12   1   3      314.08      301.58      6.78 o
 -11   1   3      891.20      889.19     13.27 o
 -10   1   3      520.62      602.82      9.60 o
  -9   1   3     1434.25     1585.24     18.16 o
  -8   1   3        7.51       10.58      1.71 o
  -7   1   3      585.41      551.21      7.06 o
  -6   1   3     2044.30     1986.39     17.27 o
  -5   1   3        4.97        6.67      1.18 o
  -4   1   3     1457.03     1336.41      8.75 o
  -3   1   3       18.82       31.27      2.16 o
  -2   1   3     1316.20     1292.16      9.96 o
  -1   1   3     2584.14     2460.82     13.62 o
   0   1   3     1296.39     1590.58     14.13 o
   1   1   3     1227.58     1104.51     10.59 o
   2   1   3      541.25      546.51      6.45 o
   3   1   3     1930.29     1883.18     13.54 o
   4   1   3     1288.94     1214.19     17.09 o
   5   1   3      172.75      182.95      4.04 o
   6   1   3       11.74       17.74      1.99 o
   7   1   3     5946.80     6405.98     59.82 o
   8   1   3      110.96       84.39      7.67 o
   9   1   3      139.48      108.02     10.58 o
  10   1   3       33.13       31.15      4.47 o
  11   1   3     1007.05     1076.19     17.07 o
  12   1   3       21.90       16.56      3.06 o
  13   1   3     3274.20     3239.45     50.74 o
  14   1   3        2.26        7.02      4.65 o
  15   1   3     1505.04     1671.94     28.13 o
  16   1   3        0.64        7.73      6.96 o
  17   1   3       27.06       31.76      7.08 o
  18   1   3        0.00        9.64      7.07 o
  19   1   3       38.72       51.73     13.03 o
  20   1   3      890.65     1026.21     47.60 o
  21   1   3      509.01      503.41     46.78 o
 -21   2   3        1.14        3.05      5.28 o
 -20   2   3      197.58      155.29     42.27 o
 -19   2   3        0.05       11.39      6.13 o
 -18   2   3       86.50       74.98     13.61 o
 -17   2   3       11.78       12.59      4.67 o
 -16   2   3        7.38       14.85      5.31 o
 -15   2   3      134.23      141.77     18.36 o
 -14   2   3     2132.63     2131.12     35.87 o
 -13   2   3      267.48      285.98     15.47 o
 -12   2   3      267.17      269.36      6.14 o
 -11   2   3      657.64      684.59     11.23 o
 -10   2   3      188.49      164.95      7.56 o
  -9   2   3      222.06      225.98      8.87 o
  -8   2   3      399.73      475.45      8.33 o
  -7   2   3     3208.11     3587.49     29.69 o
  -6   2   3     2341.86     2274.87     28.50 o
  -5   2   3     7892.83     7587.23     49.96 o
  -4   2   3     4217.25     4198.70     27.74 o
  -3   2   3       45.42       19.94      2.24 o
  -2   2   3     9265.28     8901.23     59.65 o
  -1   2   3        4.23       18.13      1.94 o
   0   2   3     1390.05     1461.07      9.51 o
   1   2   3      324.58      318.93      4.22 o
   2   2   3     1895.13     1817.99     21.83 o
   3   2   3      810.89      847.14      8.46 o
   4   2   3     2778.18     2697.84     25.62 o
   5   2   3      155.52      139.28      4.74 o
   6   2   3      622.12      711.79      8.61 o
   7   2   3     2449.78     2675.76     23.57 o
   8   2   3     4041.63     4331.76     47.00 o
   9   2   3      800.14      835.70     13.97 o
  10   2   3      710.61      768.08     13.94 o
  11   2   3     4037.14     4149.94     45.61 o
  12   2   3     1409.45     1374.72     20.78 o
  13   2   3     1487.85     1445.92     30.60 o
  14   2   3      959.57      963.09     18.63 o
  15   2   3       79.95       97.39     12.95 o
  16   2   3      763.75      826.81     22.84 o
  17   2   3      173.26      147.36     20.59 o
  18   2   3       28.80       26.18      6.69 o
  19   2   3     1939.68     2146.00     45.10 o
  20   2   3       72.17       85.68     18.06 o
  21   2   3        2.51       16.00      6.73 o
 -21   3   3        1.31        9.95      6.32 o
 -20   3   3        1.33        6.75      7.56 o
 -19   3   3       14.98       21.64      6.39 o
 -18   3   3       29.68       27.91      7.25 o
 -17   3   3      286.75      224.38     21.49 o
 -16   3   3      501.50      514.41     16.60 o
 -15   3   3       13.14       23.91      5.31 o
 -14   3   3      577.18      571.10     17.10 o
 -13   3   3      349.12      371.60     14.23 o
 -12   3   3       82.98      121.41     15.38 o
 -11   3   3      261.61      240.84     20.48 o
 -10   3   3      795.37      923.05     19.34 o
  -9   3   3       50.24       34.01      5.19 o
  -8   3   3      384.35      438.14      9.19 o
  -7   3   3     3624.72     3499.22     50.39 o
  -6   3   3      661.50      786.09      9.09 o
  -5   3   3     2450.79     2713.74     18.45 o
  -4   3   3     2827.92     2697.95     20.07 o
  -3   3   3     2106.69     1897.90     18.07 o
  -2   3   3        2.99        5.89      1.20 o
  -1   3   3      187.66      193.71      3.58 o
   0   3   3     1962.03     2124.33     16.86 o
   1   3   3     4647.22     4339.80     21.50 o
   2   3   3     1772.90     1567.79     10.77 o
   3   3   3     3160.51     2860.02     28.87 o
   4   3   3      559.23      528.75      6.84 o
   5   3   3     1257.74     1158.64     11.78 o
   6   3   3      130.01      132.86      6.78 o
   7   3   3      770.44      802.56     13.35 o
   8   3   3      722.30      675.95      8.51 o
   9   3   3        0.30        5.16      2.44 o
  10   3   3       47.17       38.84      6.33 o
  11   3   3      424.00      390.94     12.01 o
  12   3   3        0.21        6.74      3.71 o
  13   3   3      277.95      268.03     13.13 o
  14   3   3      363.60      404.02     10.88 o
  15   3   3        4.63       11.83      6.11 o
  16   3   3      231.43      196.43     26.33 o
  17   3   3      121.51      131.25     18.11 o
  18   3   3      146.99      135.80     21.62 o
  19   3   3      130.02      123.98     23.02 o
  20   3   3      673.47      626.45     33.32 o
 -21   4   3        9.65        9.79      5.81 o
 -20   4   3        2.35       12.73      6.58 o
 -19   4   3      169.73      142.58     25.67 o
 -18   4   3      101.07      108.93     18.45 o
 -17   4   3       19.75       25.24      7.01 o
 -16   4   3      430.11      427.66     17.87 o
 -15   4   3      129.06      120.61     16.21 o
 -14   4   3      284.18      283.75     36.05 o
 -13   4   3     2825.07     2825.25     59.70 o
 -12   4   3      203.20      227.82     27.34 o
 -11   4   3     1855.43     1904.68     32.44 o
 -10   4   3       68.98       61.58      9.74 o
  -9   4   3      360.99      363.89     12.07 o
  -8   4   3      546.61      527.79     12.22 o
  -7   4   3      101.39      139.17      8.50 o
  -6   4   3     3743.97     3928.13    114.79 o
  -5   4   3      672.30      653.71     10.48 o
  -4   4   3     2455.67     2602.73     23.85 o
  -3   4   3    15952.28    15042.80    184.38 o
  -2   4   3      292.56      236.69      4.44 o
  -1   4   3     6094.32     5254.60     59.36 o
   0   4   3     2275.49     2232.58     16.84 o
   1   4   3     5113.65     4686.67     33.36 o
   2   4   3      194.25      159.39      3.63 o
   3   4   3        0.00        5.73      1.46 o
   4   4   3      708.69      772.37     10.04 o
   5   4   3      605.15      730.87     12.16 o
   6   4   3     2919.22     3156.01     31.77 o
   7   4   3     1283.87     1333.63     16.05 o
   8   4   3      533.39      506.34      9.85 o
   9   4   3        1.98        6.48      2.22 o
  10   4   3      244.26      239.91      9.11 o
  11   4   3      117.99      121.50     10.50 o
  12   4   3       72.29       78.20      4.24 o
  13   4   3      852.57      889.40     12.49 o
  14   4   3     2605.97     2526.73     41.27 o
  15   4   3      160.43      183.64     29.76 o
  16   4   3       23.69       24.63      6.59 o
  17   4   3       66.40       68.83     11.25 o
  18   4   3       57.67       43.57     12.33 o
  19   4   3        1.19        8.99      5.36 o
  20   4   3       43.37       50.73     14.61 o
 -20   5   3      108.25       95.89     23.75 o
 -19   5   3       63.49       57.87     15.73 o
 -18   5   3      109.73       95.90     19.70 o
 -17   5   3        6.20        9.06      5.00 o
 -16   5   3       85.18       79.34     11.70 o
 -15   5   3        4.09       20.84      5.70 o
 -14   5   3      540.26      469.69     17.06 o
 -13   5   3        3.93       11.64      5.72 o
 -12   5   3       25.09       29.93      5.21 o
 -11   5   3      362.96      341.04     18.08 o
 -10   5   3        2.54        9.78      4.70 o
  -9   5   3        1.28        4.24      4.52 o
  -8   5   3       99.88      140.70     17.48 o
  -7   5   3     5065.62     5135.10     68.07 o
  -6   5   3      615.14      569.92     11.38 o
  -5   5   3        9.23       23.92      3.28 o
  -4   5   3     3333.66     3567.09     64.73 o
  -3   5   3      892.60      788.39     12.69 o
  -2   5   3      351.03      344.61      8.25 o
  -1   5   3      192.53      183.29      6.05 o
   0   5   3        4.82        8.07      1.63 o
   1   5   3     1664.75     1702.58     24.24 o
   2   5   3      654.92      662.42     14.94 o
   3   5   3     2995.70     3231.83     58.28 o
   4   5   3      445.02      438.77      6.96 o
   5   5   3       68.22       46.16      5.96 o
   6   5   3      785.50      856.48     22.77 o
   7   5   3     1150.48     1268.53     18.11 o
   8   5   3       35.97       47.76      6.05 o
   9   5   3       93.21       95.50      6.24 o
  10   5   3       13.66       23.30      3.28 o
  11   5   3      183.36      185.33     16.72 o
  12   5   3       66.53       64.79      5.56 o
  13   5   3      185.30      209.59     23.97 o
  14   5   3        1.46        2.20      6.95 o
  15   5   3       34.71       48.41      7.39 o
  16   5   3        8.50        9.27      6.13 o
  17   5   3        5.28       15.53      4.79 o
  18   5   3       54.86       41.61      9.19 o
  19   5   3        7.15       20.82      7.69 o
  20   5   3      157.63      101.35     34.15 o
 -20   6   3      292.66      322.73     29.38 o
 -19   6   3        0.01        1.15      5.62 o
 -18   6   3      268.13      248.03     42.51 o
 -17   6   3       82.64       75.70     13.97 o
 -16   6   3       45.46       59.25     11.65 o
 -15   6   3       38.41       41.26      8.68 o
 -14   6   3        9.48       14.66      5.73 o
 -13   6   3      738.75      718.54     19.09 o
 -12   6   3      667.78      685.49     18.73 o
 -11   6   3     2534.96     2679.59     46.22 o
 -10   6   3      537.72      544.37     17.43 o
  -9   6   3      199.75      234.59     17.87 o
  -8   6   3      202.81      170.60      8.13 o
  -7   6   3     1789.14     1677.55     19.14 o
  -6   6   3      360.92      385.76      8.64 o
  -5   6   3     2157.44     2011.43     29.87 o
  -4   6   3      338.22      316.86      6.72 o
  -3   6   3     8557.30     9041.90     56.55 o
  -2   6   3     3752.80     3857.47     48.58 o
  -1   6   3     6436.21     7065.67    115.52 o
   0   6   3      393.43      443.33      9.58 o
   1   6   3      644.42      744.77     14.31 o
   2   6   3      297.08      260.17      6.00 o
   3   6   3     1084.98     1206.13     29.16 o
   4   6   3     1103.99     1157.64     17.50 o
   5   6   3      181.67      176.22      9.59 o
   6   6   3      218.18      347.91     14.04 o
   7   6   3      400.06      437.67      9.38 o
   8   6   3     1715.62     1684.24     21.83 o
   9   6   3      421.52      408.70     16.59 o
  10   6   3      145.06      148.31      8.20 o
  11   6   3      368.22      334.50     18.21 o
  12   6   3       59.56       59.40      6.16 o
  13   6   3      295.46      319.02     41.83 o
  14   6   3       12.91       11.21      5.73 o
  15   6   3       92.30       92.49     13.30 o
  16   6   3       20.10       26.56      6.66 o
  17   6   3        0.00        9.33      5.49 o
  18   6   3        0.00       10.86      8.64 o
  19   6   3       20.80       15.24      6.24 o
 -19   7   3       61.09       60.40     17.62 o
 -18   7   3       54.02       62.10     10.11 o
 -17   7   3        7.20        8.42      6.24 o
 -16   7   3        5.95       11.59      5.91 o
 -15   7   3       20.35       26.28      5.88 o
 -14   7   3       26.99       31.92      6.67 o
 -13   7   3       17.40       27.47      6.25 o
 -12   7   3        9.21        5.55      4.32 o
 -11   7   3     2694.31     2667.87     45.66 o
 -10   7   3       71.94      100.71     16.11 o
  -9   7   3      467.18      461.08     17.62 o
  -8   7   3      254.77      258.14     11.18 o
  -7   7   3       14.40       11.13      2.08 o
  -6   7   3      159.20      179.39      7.52 o
  -5   7   3      242.26      250.62      9.67 o
  -4   7   3      327.11      317.91      7.84 o
  -3   7   3       16.52       16.99      3.76 o
  -2   7   3      166.44      169.67     12.85 o
  -1   7   3     1142.71     1219.61     21.62 o
   0   7   3      141.14      203.75     14.95 o
   1   7   3      254.65      261.57      8.11 o
   2   7   3      326.65      326.74     14.38 o
   3   7   3      230.78      210.69      9.45 o
   4   7   3        1.56        9.86      3.10 o
   5   7   3      329.04      352.87      8.92 o
   6   7   3      230.52      205.83     11.74 o
   7   7   3      106.93      100.83     12.46 o
   8   7   3        7.86       13.46      3.53 o
   9   7   3      175.36      191.45     12.52 o
  10   7   3      508.43      512.47     11.67 o
  11   7   3      101.70      105.32     13.70 o
  12   7   3       65.32       63.30      9.16 o
  13   7   3     1171.82     1205.79     29.58 o
  14   7   3       49.13       44.08      9.09 o
  15   7   3        1.00        9.27      6.19 o
  16   7   3       12.75       14.87      5.66 o
  17   7   3        9.74       15.85      6.97 o
  18   7   3      147.49      152.53     26.65 o
  19   7   3        0.00        9.45      5.48 o
 -18   8   3       53.33       56.31     10.38 o
 -17   8   3        0.53        9.68      5.32 o
 -16   8   3       11.89       11.95      6.27 o
 -15   8   3       28.40       34.85      8.90 o
 -14   8   3      145.15      138.77     17.05 o
 -13   8   3       66.93       53.64      8.41 o
 -12   8   3      316.03      294.05     32.14 o
 -11   8   3       18.60       33.25      7.86 o
 -10   8   3      890.90      892.85     21.56 o
  -9   8   3      922.51      922.76     19.23 o
  -8   8   3      939.90      893.30     18.24 o
  -7   8   3      495.54      501.16     14.54 o
  -6   8   3      242.92      227.73     12.59 o
  -5   8   3       41.76       44.35      5.56 o
  -4   8   3       26.62       25.08      4.68 o
  -3   8   3      862.57      980.57     18.96 o
  -2   8   3      108.84      177.42     20.19 o
  -1   8   3       50.13       83.60     10.93 o
   0   8   3      753.43      782.89     16.65 o
   1   8   3       20.09       33.92      5.49 o
   2   8   3      289.68      240.25     16.79 o
   3   8   3       85.43       92.65     11.76 o
   4   8   3        4.53       13.26      4.09 o
   5   8   3        7.82        7.34      4.01 o
   6   8   3      334.48      342.25     11.94 o
   7   8   3     1467.55     1400.02     63.83 o
   8   8   3      830.46      708.70     29.43 o
   9   8   3      660.74      654.09     14.15 o
  10   8   3      986.93      912.68     17.85 o
  11   8   3      178.79      196.59     25.54 o
  12   8   3       23.68       37.28      8.19 o
  13   8   3       27.89       21.92      6.25 o
  14   8   3      209.06      237.45     36.24 o
  15   8   3      177.76      199.11     26.54 o
  16   8   3       20.80       20.80      7.32 o
  17   8   3       50.78       40.62     12.02 o
  18   8   3        8.42       15.23      6.26 o
 -18   9   3      132.29      126.82     27.01 o
 -17   9   3        0.08       11.51      5.98 o
 -16   9   3       18.47       25.78      6.42 o
 -15   9   3       21.70       22.11      7.74 o
 -14   9   3        0.14        8.04      6.62 o
 -13   9   3      279.11      265.53     36.35 o
 -12   9   3        0.54       10.11      6.23 o
 -11   9   3       88.95      102.01     16.39 o
 -10   9   3       47.49       51.04      8.36 o
  -9   9   3      146.82      119.38      7.73 o
  -8   9   3      344.51      333.77     13.42 o
  -7   9   3      471.01      430.13     14.69 o
  -6   9   3      496.08      453.45     20.76 o
  -5   9   3      232.00      181.00     35.18 o
  -4   9   3       70.83       85.02     11.33 o
  -3   9   3     1580.21     1675.61     27.62 o
  -2   9   3      878.59      836.34     16.68 o
  -1   9   3        1.04        9.71      5.41 o
   0   9   3     1258.26     1298.83     22.40 o
   1   9   3      364.59      377.72     18.63 o
   2   9   3      590.54      577.00     14.32 o
   3   9   3      795.18      781.98     19.50 o
   4   9   3      526.16      546.27     19.35 o
   5   9   3      350.34      302.36     18.41 o
   6   9   3      993.90     1026.89     22.85 o
   7   9   3      252.99      234.38     17.66 o
   8   9   3      142.48      140.12     12.88 o
   9   9   3      229.43      204.51     13.79 o
  10   9   3      289.55      290.27     33.56 o
  11   9   3      189.43      126.95     14.44 o
  12   9   3      710.29      622.50     29.77 o
  13   9   3      789.32      787.44     22.08 o
  14   9   3      676.79      736.54     25.41 o
  15   9   3      245.10      305.34     37.58 o
  16   9   3       10.15       17.27      6.59 o
  17   9   3      182.88      170.71     43.26 o
 -17  10   3       10.24       10.94      6.67 o
 -16  10   3       17.24       32.29      8.66 o
 -15  10   3        3.70       10.99      6.70 o
 -14  10   3       32.08       44.01      9.58 o
 -13  10   3       75.59       54.06      9.93 o
 -12  10   3       47.19       48.66      9.19 o
 -11  10   3      175.99      190.28     29.86 o
 -10  10   3        6.60        9.37      6.41 o
  -9  10   3       13.30       10.68      6.21 o
  -8  10   3      540.01      542.59     14.49 o
  -7  10   3       25.97       41.19      6.32 o
  -6  10   3       16.90       23.06      4.96 o
  -5  10   3     4389.63     4402.60     60.57 o
  -4  10   3      465.90      413.42     15.18 o
  -3  10   3       61.62       64.31     10.09 o
  -2  10   3      141.27      141.63     18.93 o
  -1  10   3      703.77      691.41     16.18 o
   0  10   3      417.65      404.35     15.01 o
   1  10   3       64.34       70.33     10.29 o
   2  10   3      196.32      220.37     24.13 o
   3  10   3     1655.43     1592.76     29.80 o
   4  10   3      177.57      154.70     16.29 o
   5  10   3     2905.56     2916.67     58.97 o
   6  10   3     1097.55      991.25     27.68 o
   7  10   3        0.55       11.56      4.96 o
   8  10   3      180.08      171.31     12.85 o
   9  10   3      653.74      572.22     30.01 o
  10  10   3      171.51      169.40     23.38 o
  11  10   3      432.83      510.55     23.94 o
  12  10   3       46.46       51.78     11.10 o
  13  10   3      332.89      339.23     36.37 o
  14  10   3      221.96      226.94     33.36 o
  15  10   3      131.15      157.51     24.12 o
  16  10   3        6.62        4.24      5.94 o
 -15  11   3       98.44       89.30     16.54 o
 -14  11   3      136.42      143.73     29.56 o
 -13  11   3       42.21       32.65      6.75 o
 -12  11   3       18.83       23.38      8.58 o
 -11  11   3        1.94        6.84      5.73 o
 -10  11   3      183.07      180.34     23.27 o
  -9  11   3      151.67      148.98     18.14 o
  -8  11   3       11.95       21.92      6.62 o
  -7  11   3        4.09       11.38      4.73 o
  -6  11   3      110.22       99.80     17.99 o
  -5  11   3      621.68      558.21     18.56 o
  -4  11   3      392.18      508.00     25.88 o
  -3  11   3     1093.78     1032.26     22.34 o
  -2  11   3      253.43      261.38     31.61 o
  -1  11   3      203.56      239.29     26.54 o
   0  11   3      200.30      219.89     24.32 o
   1  11   3       33.49       19.33      5.47 o
   2  11   3       14.68       17.16      5.50 o
   3  11   3     1765.35     1675.81     29.20 o
   4  11   3      265.32      251.67     29.62 o
   5  11   3      111.52      107.08     16.86 o
   6  11   3      311.43      303.39     18.87 o
   7  11   3        0.00        5.88      4.03 o
   8  11   3       54.72       54.16      9.01 o
   9  11   3      346.03      357.00     29.12 o
  10  11   3        4.26       13.27      5.95 o
  11  11   3      223.49      249.25     31.44 o
  12  11   3      310.59      283.58     35.67 o
  13  11   3      303.55      263.12     32.43 o
  14  11   3      474.69      405.62     23.81 o
  15  11   3       11.90       22.42      8.02 o
 -14  12   3       11.45       21.62      7.68 o
 -13  12   3       28.55       37.12      9.91 o
 -12  12   3       15.57       20.92      6.81 o
 -11  12   3      103.37      129.77     19.15 o
 -10  12   3      178.79      140.20     20.30 o
  -9  12   3      105.93       97.24     13.41 o
  -8  12   3       33.90       31.97      7.26 o
  -7  12   3        6.90       12.56      4.95 o
  -6  12   3      585.99      533.95     20.44 o
  -5  12   3       34.82       38.94      6.31 o
  -4  12   3       40.77       29.12      6.34 o
  -3  12   3      216.32      258.02     18.64 o
  -2  12   3      132.71      127.09     13.72 o
  -1  12   3      350.18      267.23     31.11 o
   0  12   3       81.40       69.38     11.49 o
   1  12   3      561.49      570.15     25.68 o
   2  12   3      442.97      404.70     22.17 o
   3  12   3      111.93      130.74     19.43 o
   4  12   3        1.63        3.97      6.17 o
   5  12   3       87.59      121.60     16.99 o
   6  12   3       53.28       57.70      8.60 o
   7  12   3       39.18       48.49      7.63 o
   8  12   3      153.83      189.91     23.96 o
   9  12   3       48.79       51.36     11.30 o
  10  12   3      209.28      222.85     21.09 o
  11  12   3      935.94     1059.35     38.00 o
  12  12   3       23.90       11.66      6.82 o
  13  12   3      138.73      134.76     22.73 o
 -12  13   3        0.55       13.89      7.74 o
 -11  13   3       82.08       88.53     20.99 o
 -10  13   3       31.17       24.32      7.55 o
  -9  13   3       41.95       37.56     10.63 o
  -8  13   3      142.46      128.99     20.78 o
  -7  13   3       63.06       55.85     10.83 o
  -6  13   3        0.28        7.02      4.14 o
  -5  13   3       19.85       23.97      5.88 o
  -4  13   3       15.76        8.10      6.15 o
  -3  13   3        4.43       15.50      5.62 o
  -2  13   3       35.68       53.90     10.00 o
  -1  13   3        2.44       14.86      3.64 o
   0  13   3      176.14      178.41     21.72 o
   1  13   3       20.94       21.69      4.61 o
   2  13   3       32.37       37.65      7.29 o
   3  13   3        0.84        8.32      5.66 o
   4  13   3       11.81       27.51      6.09 o
   5  13   3       35.12       39.31      7.74 o
   6  13   3        7.49       15.49      5.44 o
   7  13   3       88.81      100.30     21.88 o
   8  13   3       52.58       52.88     14.13 o
   9  13   3      151.81      154.45     28.37 o
  10  13   3      243.74      221.49     33.66 o
  11  13   3       40.81       47.88     11.11 o
  12  13   3       22.30       23.26     14.35 o
 -10  14   3       94.72      119.10     19.79 o
  -9  14   3        1.94       13.32      6.09 o
  -8  14   3        4.17       13.65      6.43 o
  -7  14   3       22.56       34.53      9.52 o
  -6  14   3        9.56       13.75      7.32 o
  -5  14   3        2.07       10.16      5.75 o
  -4  14   3       11.87       11.94      4.27 o
  -3  14   3      539.81      627.06     20.64 o
  -2  14   3       24.08       34.01      6.54 o
  -1  14   3       79.34       65.24     11.58 o
   0  14   3       16.94       26.51      7.70 o
   1  14   3      495.13      599.37     23.64 o
   2  14   3      143.74      176.92     21.83 o
   3  14   3       53.79       54.30     12.55 o
   4  14   3       22.24       20.85      7.61 o
   5  14   3       22.48       21.71      8.59 o
   6  14   3      307.01      386.45     33.89 o
   7  14   3      138.91      148.91     26.63 o
   8  14   3        8.58       15.11      5.88 o
   9  14   3      182.94      209.45     21.14 o
  -7  15   3       39.46       46.08     10.14 o
  -6  15   3        5.82        9.74      8.15 o
  -5  15   3        0.67       14.80      6.83 o
  -4  15   3        4.64       11.52      5.44 o
  -3  15   3        6.13       12.32      5.21 o
  -2  15   3      207.84      200.75     32.27 o
  -1  15   3       14.30       22.25      7.23 o
   0  15   3        0.13       10.81      4.57 o
   1  15   3      170.78      135.42     22.91 o
   2  15   3      285.71      278.82     39.04 o
   3  15   3       15.01       28.71      8.59 o
   4  15   3       76.23       59.83     10.17 o
   5  15   3       52.48       44.25      9.85 o
   6  15   3       75.84       86.19     20.52 o
 -20   0   4       89.79       69.90     18.99 o
 -18   0   4       98.79       89.31     27.83 o
 -16   0   4      167.03      196.05     13.57 o
 -14   0   4     1438.74     1440.49     28.26 o
 -12   0   4      258.99      270.18      9.10 o
 -10   0   4     4665.33     4827.81     88.91 o
  -8   0   4        6.08        3.45      2.17 o
  -6   0   4     1403.89     1465.44     23.65 o
  -4   0   4     1323.70     1308.84     24.38 o
  -2   0   4    80477.16    76404.07    662.25 o
   0   0   4    71256.41    67811.45    442.25 o
   2   0   4     6824.36     6828.82     76.38 o
   4   0   4     4103.81     3803.22     41.25 o
   6   0   4     7562.42     7596.97    108.24 o
   8   0   4     4203.89     4643.15     45.27 o
  10   0   4     1126.44     1200.14     24.27 o
  12   0   4       43.21       38.81      8.84 o
  14   0   4        0.00        8.00      6.22 o
  16   0   4      590.59      577.56     22.36 o
  18   0   4     1427.15     1439.35     51.30 o
  20   0   4        0.94       12.07      9.21 o
 -21   1   4      492.71      531.88     33.88 o
 -20   1   4      144.37      142.71     22.04 o
 -19   1   4       49.27       34.65      7.78 o
 -18   1   4      134.83      121.49     24.83 o
 -17   1   4       54.03       45.29      9.38 o
 -16   1   4       51.89       46.14      9.60 o
 -15   1   4       16.86       22.93      4.84 o
 -14   1   4      727.24      712.17     14.57 o
 -13   1   4     4007.61     4023.98     48.42 o
 -12   1   4      774.80      751.93     10.92 o
 -11   1   4        0.07        4.01      2.07 o
 -10   1   4      318.60      291.33      4.93 o
  -9   1   4     1959.02     2134.36     24.40 o
  -8   1   4     2576.21     2730.14     27.27 o
  -7   1   4       72.72       45.20      4.14 o
  -6   1   4       80.90       91.30      3.62 o
  -5   1   4      963.21      951.30      9.12 o
  -4   1   4      173.38      156.98      2.48 o
  -3   1   4      732.34      634.84      7.68 o
  -2   1   4    40287.18    39967.30    288.01 o
  -1   1   4    26467.91    23742.59    538.86 o
   0   1   4    24361.29    23990.09    148.27 o
   1   1   4      620.91      552.82      6.64 o
   2   1   4    10845.64    10856.88     46.22 o
   3   1   4     7095.25     6865.36     41.27 o
   4   1   4      145.81      149.42      3.26 o
   5   1   4      965.04      951.51      9.78 o
   6   1   4      589.95      633.29     10.92 o
   7   1   4       41.95       39.65      3.78 o
   8   1   4     2006.09     2173.78     26.78 o
   9   1   4      974.36      990.39     16.06 o
  10   1   4      382.32      296.85      8.92 o
  11   1   4      618.25      584.48     10.64 o
  12   1   4       29.51       35.70      5.01 o
  13   1   4     1457.72     1442.46     28.76 o
  14   1   4      950.48      940.23     15.94 o
  15   1   4      269.84      281.17     18.74 o
  16   1   4      865.91      763.07     33.63 o
  17   1   4        3.11        9.25      5.05 o
  18   1   4      210.03      188.65     24.86 o
  19   1   4       34.32       46.86     12.40 o
  20   1   4      116.23       95.97     18.40 o
 -21   2   4       15.19       32.10     19.54 o
 -20   2   4       14.09       17.29      8.26 o
 -19   2   4        3.86        9.92      5.84 o
 -18   2   4       28.35       19.74      5.71 o
 -17   2   4       54.90       52.38     10.70 o
 -16   2   4      218.70      233.54     12.96 o
 -15   2   4      369.88      384.54     24.94 o
 -14   2   4       59.24       52.78      5.25 o
 -13   2   4       88.34       90.86      3.89 o
 -12   2   4      216.39      177.34     29.72 o
 -11   2   4        0.01        4.61      2.58 o
 -10   2   4        6.92        9.14      2.23 o
  -9   2   4     1024.90     1165.01     15.20 o
  -8   2   4     1465.94     1350.97     19.91 o
  -7   2   4      164.23      175.71      4.78 o
  -6   2   4       21.36       41.55      3.97 o
  -5   2   4        9.65        7.41      1.21 o
  -4   2   4     7179.44     6903.09     29.82 o
  -3   2   4      526.39      516.88      6.13 o
  -2   2   4      484.71      492.79      5.51 o
  -1   2   4     2831.94     2717.96     16.30 o
   0   2   4     3244.39     2776.09     24.49 o
   1   2   4     3769.41     3741.09     27.90 o
   2   2   4      157.76      145.94      3.05 o
   3   2   4     1202.55     1202.49      8.48 o
   4   2   4        0.30        2.02      1.36 o
   5   2   4     4293.83     4310.50     42.95 o
   6   2   4     1485.67     1551.10     15.90 o
   7   2   4     3006.09     3298.42     37.89 o
   8   2   4       56.86       57.17      6.72 o
   9   2   4       83.44      110.24      9.46 o
  10   2   4        0.00        5.19      2.44 o
  11   2   4      271.43      265.94     10.25 o
  12   2   4       27.97       27.37      4.35 o
  13   2   4     3179.89     3434.39     50.45 o
  14   2   4      468.12      431.28     21.45 o
  15   2   4      949.31      882.90     21.11 o
  16   2   4      431.19      447.39     24.51 o
  17   2   4      339.70      343.54     28.42 o
  18   2   4      369.71      356.46     34.05 o
  19   2   4        0.01       11.84      7.59 o
  20   2   4        7.15        8.15      4.98 o
 -21   3   4       97.81       63.24     16.90 o
 -20   3   4       88.04       93.76     22.39 o
 -19   3   4       30.75       25.92     11.11 o
 -18   3   4      206.90      170.92     17.06 o
 -17   3   4       34.28       39.59      8.08 o
 -16   3   4      208.42      174.30     16.18 o
 -15   3   4      547.65      524.06     14.99 o
 -14   3   4     1508.65     1587.57     30.25 o
 -13   3   4      218.39      275.46     29.22 o
 -12   3   4      463.62      462.55     28.40 o
 -11   3   4       42.75       68.54      9.54 o
 -10   3   4      154.39      199.95      9.35 o
  -9   3   4     1111.12     1141.18     19.49 o
  -8   3   4      595.29      609.38      9.61 o
  -7   3   4     6624.25     7019.44     83.99 o
  -6   3   4     1777.27     1879.85     19.14 o
  -5   3   4     1133.89     1301.27     19.43 o
  -4   3   4      158.13      183.19      4.12 o
  -3   3   4      182.58      201.93      3.78 o
  -2   3   4       93.35       94.55      7.71 o
  -1   3   4        9.86        3.16      1.43 o
   0   3   4     2578.86     2275.49     14.46 o
   1   3   4      335.85      340.35      4.83 o
   2   3   4     2434.50     2603.50     29.34 o
   3   3   4     1941.08     2003.36     16.80 o
   4   3   4     3005.03     3267.58     24.38 o
   5   3   4      947.10     1122.50     16.26 o
   6   3   4      871.18      822.98     13.62 o
   7   3   4        2.78        4.63      1.87 o
   8   3   4      686.91      563.56     10.26 o
   9   3   4      589.55      556.72     11.06 o
  10   3   4        5.54        2.79      2.84 o
  11   3   4        3.66       11.84      2.42 o
  12   3   4      476.27      456.85      9.00 o
  13   3   4      292.80      270.23     12.48 o
  14   3   4     1241.38     1243.46     21.84 o
  15   3   4       52.56       34.21      8.16 o
  16   3   4       19.69       38.38      7.80 o
  17   3   4       33.65       34.27      7.28 o
  18   3   4       61.07       54.77     13.20 o
  19   3   4       10.65       18.04      7.13 o
  20   3   4       60.56       57.26     12.12 o
 -21   4   4        5.47        6.27      6.54 o
 -20   4   4        1.85       13.54      6.83 o
 -19   4   4       21.83       21.70      7.91 o
 -18   4   4       19.01       22.33      5.54 o
 -17   4   4       74.96       76.80     11.44 o
 -16   4   4      134.54      130.72     17.04 o
 -15   4   4      402.65      364.66     19.81 o
 -14   4   4        0.51        7.95      5.37 o
 -13   4   4      413.01      360.09     15.46 o
 -12   4   4       75.59       91.71     11.69 o
 -11   4   4      602.14      590.16     15.00 o
 -10   4   4       57.27       49.60      7.57 o
  -9   4   4      433.28      414.60      9.62 o
  -8   4   4     1337.31     1333.37     32.65 o
  -7   4   4      417.38      361.65      6.44 o
  -6   4   4     1919.79     2003.98     19.42 o
  -5   4   4      212.06      276.96      5.11 o
  -4   4   4     1289.60     1267.32     13.42 o
  -3   4   4      152.16      152.45      3.83 o
  -2   4   4     2479.64     2416.26     23.77 o
  -1   4   4     3034.84     3145.19     17.26 o
   0   4   4      422.92      372.12      6.19 o
   1   4   4     1664.13     1640.26     20.72 o
   2   4   4     4202.04     4008.99     29.76 o
   3   4   4      413.74      343.36      6.62 o
   4   4   4      463.99      539.99      8.92 o
   5   4   4        4.28        6.98      2.04 o
   6   4   4     1815.00     1998.61     31.96 o
   7   4   4      190.99      215.03      6.73 o
   8   4   4        9.61        6.30      2.18 o
   9   4   4       19.90       23.73      3.85 o
  10   4   4      581.29      557.46     13.61 o
  11   4   4      169.85      156.69     15.43 o
  12   4   4       22.90       29.12      5.93 o
  13   4   4       67.28       59.72      9.61 o
  14   4   4       36.49       64.22     10.44 o
  15   4   4       84.54      108.89     17.69 o
  16   4   4        7.13        8.94      4.99 o
  17   4   4        0.66        5.82      4.80 o
  18   4   4        4.30       12.17      4.61 o
  19   4   4        7.89        8.89      4.56 o
  20   4   4      239.64      220.99     24.61 o
 -20   5   4       90.45       90.65     24.20 o
 -19   5   4      116.22      135.12     29.18 o
 -18   5   4      294.78      259.62     33.52 o
 -17   5   4       21.14       35.42      6.23 o
 -16   5   4        4.38       17.13      5.15 o
 -15   5   4       28.58       37.39      6.92 o
 -14   5   4      228.20      198.49     23.28 o
 -13   5   4      504.00      468.87     27.40 o
 -12   5   4       36.15       35.97      6.28 o
 -11   5   4      487.82      464.85     18.09 o
 -10   5   4       28.88       29.54      5.46 o
  -9   5   4      368.57      362.89     16.44 o
  -8   5   4      385.22      419.39     14.25 o
  -7   5   4     1076.25     1015.17     14.89 o
  -6   5   4       44.20       43.61      5.20 o
  -5   5   4        9.64       16.98      2.41 o
  -4   5   4     3016.09     3235.10     23.19 o
  -3   5   4      168.48      219.79      5.83 o
  -2   5   4     5690.93     5873.25     37.01 o
  -1   5   4      175.73      125.02     10.89 o
   0   5   4      200.17      236.68      5.27 o
   1   5   4     1173.38     1269.04     15.99 o
   2   5   4       18.13       24.08      3.57 o
   3   5   4       13.44       15.37      2.36 o
   4   5   4     1029.52      898.80     21.18 o
   5   5   4      106.82      114.73      7.12 o
   6   5   4     2749.09     2847.05     26.01 o
   7   5   4       40.39       48.52      6.31 o
   8   5   4      166.01      148.29      8.10 o
   9   5   4       39.14       33.74      4.58 o
  10   5   4      647.15      630.16     21.17 o
  11   5   4      195.35      183.11     16.73 o
  12   5   4      121.70      107.40     10.90 o
  13   5   4       17.21       18.62      4.70 o
  14   5   4      144.58      167.62     22.36 o
  15   5   4       38.44       33.80      6.96 o
  16   5   4       80.21       74.42     12.00 o
  17   5   4      534.36      609.75     22.65 o
  18   5   4      309.90      325.85     20.57 o
  19   5   4       81.91       82.95     24.49 o
 -20   6   4       16.04       24.35      7.89 o
 -19   6   4       97.34       62.56     20.61 o
 -18   6   4      143.15      126.24     26.76 o
 -17   6   4      115.15       99.56     19.75 o
 -16   6   4       33.14       27.74      8.58 o
 -15   6   4       35.16       48.18      9.94 o
 -14   6   4      208.91      206.13     25.44 o
 -13   6   4      252.43      256.58     19.59 o
 -12   6   4      139.13      179.74     23.08 o
 -11   6   4      100.54      124.06     14.46 o
 -10   6   4      448.15      438.34     14.39 o
  -9   6   4      279.35      286.43     19.05 o
  -8   6   4        5.91        3.82      2.26 o
  -7   6   4     1297.51     1334.11     15.58 o
  -6   6   4     2909.57     3098.11     29.45 o
  -5   6   4       27.96       48.51      6.81 o
  -4   6   4      450.83      423.93     10.34 o
  -3   6   4        0.02        5.94      3.23 o
  -2   6   4      151.41      112.46     17.49 o
  -1   6   4      214.09      236.28      7.93 o
   0   6   4     1080.12     1047.65     25.43 o
   1   6   4       79.27       76.78      8.90 o
   2   6   4     6715.85     7284.74     61.47 o
   3   6   4      782.79      888.57     14.76 o
   4   6   4       71.17       51.04      5.70 o
   5   6   4      693.61      739.72     12.43 o
   6   6   4        1.52        5.56      2.72 o
   7   6   4      280.76      295.22      9.70 o
   8   6   4       25.29       27.77      4.17 o
   9   6   4      317.93      331.69     14.57 o
  10   6   4       47.73       53.56      6.96 o
  11   6   4      353.47      348.75     15.40 o
  12   6   4        0.09        5.53      2.59 o
  13   6   4       92.80      101.03     15.14 o
  14   6   4      219.01      237.12     30.47 o
  15   6   4       41.87       49.96      9.06 o
  16   6   4       39.49       49.63      9.73 o
  17   6   4        0.70        6.77      6.02 o
  18   6   4      333.15      371.80     29.18 o
  19   6   4      122.32       92.72     28.09 o
 -19   7   4       13.36       10.38      6.04 o
 -18   7   4      160.49      147.05     33.85 o
 -17   7   4        0.62        9.11      9.50 o
 -16   7   4       11.34       22.69      6.69 o
 -15   7   4      356.19      380.60     29.50 o
 -14   7   4        3.13        6.36      6.78 o
 -13   7   4       30.73       46.80      9.41 o
 -12   7   4     1001.70      993.67     22.11 o
 -11   7   4      146.84      166.27     20.27 o
 -10   7   4     1730.48     1690.77     36.73 o
  -9   7   4      684.44      616.16     25.04 o
  -8   7   4       77.33       86.17      6.30 o
  -7   7   4      200.00      200.41      8.93 o
  -6   7   4     1420.54     1493.14     19.46 o
  -5   7   4      457.71      434.78      9.84 o
  -4   7   4      414.50      409.43     10.65 o
  -3   7   4       14.74       18.53      4.26 o
  -2   7   4     1440.06     1587.30     21.00 o
  -1   7   4       93.71      134.49     15.59 o
   0   7   4     1636.87     1709.86     21.48 o
   1   7   4      197.30      195.68     12.67 o
   2   7   4      454.92      479.82     11.72 o
   3   7   4     1063.05      966.74     18.25 o
   4   7   4     1381.06     1484.36     19.98 o
   5   7   4      114.82      158.36      9.50 o
   6   7   4      309.59      316.18     14.56 o
   7   7   4      570.98      502.96     11.69 o
   8   7   4      443.09      408.13     14.87 o
   9   7   4     2077.83     1929.75     38.91 o
  10   7   4      496.59      390.97     17.34 o
  11   7   4     1124.78     1141.64     20.53 o
  12   7   4      224.38      212.51     25.42 o
  13   7   4      344.39      336.61     22.26 o
  14   7   4       57.69       66.40     12.13 o
  15   7   4       35.28       31.87      8.67 o
  16   7   4       46.84       53.13     13.17 o
  17   7   4      134.70      141.27     21.67 o
  18   7   4      358.65      370.78     23.18 o
 -18   8   4      146.92      121.24     32.69 o
 -17   8   4        1.65        8.07      7.04 o
 -16   8   4      151.62      135.52     25.46 o
 -15   8   4       35.03       20.74      5.89 o
 -14   8   4        8.70       15.67      6.50 o
 -13   8   4        4.19        7.72      6.26 o
 -12   8   4       58.57       66.35     10.25 o
 -11   8   4      405.02      381.04     17.03 o
 -10   8   4      591.32      561.74     17.44 o
  -9   8   4     1624.88     1576.03     47.86 o
  -8   8   4       11.29       13.26      4.60 o
  -7   8   4      159.03      147.96      7.42 o
  -6   8   4      170.46      168.37     12.59 o
  -5   8   4      190.24      209.14     23.58 o
  -4   8   4        1.98       10.91      4.28 o
  -3   8   4      200.92      216.98     14.15 o
  -2   8   4      209.58      202.06     11.94 o
  -1   8   4       43.58       33.66      4.52 o
   0   8   4       85.73       78.34     10.31 o
   1   8   4     1167.43     1321.31     19.23 o
   2   8   4       41.22       64.35      8.34 o
   3   8   4      202.73      212.75     14.37 o
   4   8   4       21.00       23.72      4.18 o
   5   8   4        8.47       20.91      5.04 o
   6   8   4      566.57      561.57     16.06 o
   7   8   4      338.83      311.72     15.49 o
   8   8   4     2177.31     2140.86     35.31 o
   9   8   4     1400.93     1357.37     24.91 o
  10   8   4      497.24      422.18     25.74 o
  11   8   4       61.41       66.61     10.49 o
  12   8   4        0.07       10.33      4.70 o
  13   8   4      277.27      263.19     19.87 o
  14   8   4       36.49       31.18      8.24 o
  15   8   4      420.79      418.07     21.56 o
  16   8   4      227.76      180.27     34.20 o
  17   8   4       37.74       45.86      9.88 o
  18   8   4      201.98      155.36     36.35 o
 -18   9   4        2.44       21.74     10.95 o
 -17   9   4       10.27       17.13      5.26 o
 -16   9   4       15.54       22.10     10.27 o
 -15   9   4       10.12       15.24      5.80 o
 -14   9   4      398.61      425.27     30.00 o
 -13   9   4        1.47        9.71      4.34 o
 -12   9   4       89.76       86.01     13.04 o
 -11   9   4      368.12      336.59     19.10 o
 -10   9   4       19.14       28.19      6.49 o
  -9   9   4       73.66       77.39     11.37 o
  -8   9   4       25.96       23.96      4.35 o
  -7   9   4     1352.34     1382.24     25.46 o
  -6   9   4      154.16      165.47     22.36 o
  -5   9   4     4102.63     4137.86     56.19 o
  -4   9   4      905.56      866.07     26.60 o
  -3   9   4        0.81        9.23      3.92 o
  -2   9   4      324.46      272.11     21.98 o
  -1   9   4      527.95      584.91     14.72 o
   0   9   4       91.61      106.92     14.52 o
   1   9   4        0.35        3.85      5.12 o
   2   9   4        7.37       11.40      4.18 o
   3   9   4      577.26      545.39     24.97 o
   4   9   4      580.38      616.17     17.16 o
   5   9   4     1618.41     1669.23     27.37 o
   6   9   4       22.05       39.37      6.31 o
   7   9   4     4430.26     4538.35     62.79 o
   8   9   4      310.10      311.62     13.96 o
   9   9   4        6.15        5.04      4.89 o
  10   9   4       48.42       40.44      6.39 o
  11   9   4      431.64      450.31     46.83 o
  12   9   4      181.84      212.05     26.80 o
  13   9   4      149.42      133.32     19.10 o
  14   9   4      392.17      405.01     22.54 o
  15   9   4        0.67       11.28      6.80 o
  16   9   4      942.48     1099.61     30.92 o
  17   9   4       34.24       26.15     12.77 o
 -16  10   4       81.46       90.26     20.10 o
 -15  10   4        0.17        7.89      7.26 o
 -14  10   4       69.47       80.82     16.61 o
 -13  10   4       41.54       31.14      8.09 o
 -12  10   4       15.12       33.60      6.73 o
 -11  10   4        4.64       12.26      6.79 o
 -10  10   4      300.04      304.05     41.66 o
  -9  10   4      280.36      287.55     32.76 o
  -8  10   4      104.21       84.40     12.37 o
  -7  10   4      290.60      273.81     15.24 o
  -6  10   4      164.94      160.92     17.35 o
  -5  10   4      635.03      702.61     20.27 o
  -4  10   4       18.55       26.52      5.30 o
  -3  10   4      414.96      470.03     15.79 o
  -2  10   4      548.80      521.64     16.24 o
  -1  10   4      245.17      286.66     36.76 o
   0  10   4      244.59      294.40     28.01 o
   1  10   4      353.43      354.67     22.99 o
   2  10   4       80.66       92.37     12.40 o
   3  10   4      656.27      678.11     16.16 o
   4  10   4      695.95      708.62     16.74 o
   5  10   4      182.90      191.19     21.69 o
   6  10   4      259.86      254.51     30.30 o
   7  10   4       31.40       30.21      6.53 o
   8  10   4       13.45       13.39      4.33 o
   9  10   4      170.54      179.10     12.83 o
  10  10   4      386.06      396.11     44.26 o
  11  10   4      172.65      149.33     18.56 o
  12  10   4       39.53       36.01      7.18 o
  13  10   4       37.03       41.41      7.54 o
  14  10   4      175.50      115.01     21.83 o
  15  10   4     1119.54     1148.11     35.79 o
  16  10   4      132.14       99.69     20.86 o
 -15  11   4      111.12       88.69     25.32 o
 -14  11   4       52.22       56.38     10.86 o
 -13  11   4       13.62       19.09      6.13 o
 -12  11   4       11.22       13.39      8.20 o
 -11  11   4        9.46       20.18      8.15 o
 -10  11   4       77.13       63.58     10.28 o
  -9  11   4        4.83        9.20      6.78 o
  -8  11   4      135.65      137.77     20.00 o
  -7  11   4      315.55      348.29     18.48 o
  -6  11   4       71.25       54.31      9.36 o
  -5  11   4       15.01       10.40      6.02 o
  -4  11   4     1238.17     1180.73     23.38 o
  -3  11   4        2.08       12.88      5.07 o
  -2  11   4      125.84      109.96     14.31 o
  -1  11   4       33.39       39.84      6.54 o
   0  11   4      380.77      322.72     17.84 o
   1  11   4       21.56       21.69      5.31 o
   2  11   4       40.84       33.08      6.08 o
   3  11   4      229.96      206.40     24.47 o
   4  11   4      355.06      352.86     21.43 o
   5  11   4        6.49        8.90      5.33 o
   6  11   4       24.35       44.82      7.40 o
   7  11   4      148.19      154.23     12.88 o
   8  11   4       42.06       61.22      8.21 o
   9  11   4       11.16       14.93      5.34 o
  10  11   4      167.20      193.49     30.19 o
  11  11   4      144.98      143.11     24.91 o
  12  11   4        1.26       -0.84      9.50 o
  13  11   4       29.45       38.15     10.56 o
  14  11   4      406.76      405.25     61.32 o
 -14  12   4       13.96       16.87      6.60 o
 -13  12   4        0.91       10.29      6.63 o
 -12  12   4       18.99       15.10      6.45 o
 -11  12   4        2.32        9.70      6.31 o
 -10  12   4      192.33      199.75     29.27 o
  -9  12   4      188.16      200.85     27.79 o
  -8  12   4       10.53       18.86      7.41 o
  -7  12   4        0.17        4.71      5.57 o
  -6  12   4      167.59      172.17     20.96 o
  -5  12   4       94.12       88.07     14.13 o
  -4  12   4      205.27      247.45     27.79 o
  -3  12   4       60.40       81.06      9.88 o
  -2  12   4       93.41       83.97     11.96 o
  -1  12   4      113.95      111.59     11.78 o
   0  12   4        0.86       10.36      6.09 o
   1  12   4       38.44       25.87      7.15 o
   2  12   4      165.80      122.73     16.00 o
   3  12   4      230.36      195.84     24.51 o
   4  12   4      193.83      178.53     23.32 o
   5  12   4      135.60      141.53     18.84 o
   6  12   4        0.83        9.26      5.81 o
   7  12   4       30.70       43.96      8.30 o
   8  12   4       72.38       84.75     12.95 o
   9  12   4       13.01       21.67      6.51 o
  10  12   4       91.35       67.89     13.62 o
  11  12   4       30.60       17.37      6.97 o
  12  12   4       39.90       28.72      8.90 o
  13  12   4       16.63       19.84      8.07 o
 -12  13   4      100.53       87.98     16.45 o
 -11  13   4      237.48      221.51     36.67 o
 -10  13   4      329.41      354.22     62.29 o
  -9  13   4      169.69      182.65     26.25 o
  -8  13   4       60.19       54.92     12.24 o
  -7  13   4       25.51       20.00      7.63 o
  -6  13   4       13.27       10.52      5.20 o
  -5  13   4        0.44        5.17      5.87 o
  -4  13   4       22.16       22.68      5.09 o
  -3  13   4       59.92       59.83     10.31 o
  -2  13   4       92.75      105.78     16.15 o
  -1  13   4       42.19       36.33      7.02 o
   0  13   4      100.53      110.06     15.78 o
   1  13   4      148.92      172.54     19.72 o
   2  13   4        0.69        7.67      5.78 o
   3  13   4      227.37      219.65     26.40 o
   4  13   4       59.43       76.68     13.09 o
   5  13   4      124.25      107.96     18.66 o
   6  13   4        0.49        4.46      4.68 o
   7  13   4        0.03       13.37      6.81 o
   8  13   4       60.51       68.59     13.49 o
   9  13   4        0.20       13.06      6.49 o
  10  13   4      193.39      195.96     21.00 o
  11  13   4      218.30      200.53     47.26 o
 -10  14   4      105.83      104.36     29.27 o
  -9  14   4       65.28       68.08     16.67 o
  -8  14   4        0.34        6.99      5.88 o
  -7  14   4        7.88       14.54      6.93 o
  -6  14   4       22.11       21.25     10.29 o
  -5  14   4        5.83        7.44      4.84 o
  -4  14   4      117.85      114.35     17.48 o
  -3  14   4      240.82      253.71     36.94 o
  -2  14   4       83.36      105.67     18.11 o
  -1  14   4      218.97      256.87     31.93 o
   0  14   4       24.30       28.49      6.47 o
   1  14   4       17.55       26.51      6.42 o
   2  14   4      132.23      159.11     22.02 o
   3  14   4        5.80       12.93      6.70 o
   4  14   4       42.27       26.95      5.37 o
   5  14   4      132.28      120.00     26.00 o
   6  14   4       39.83       41.17     12.79 o
   7  14   4       39.87       35.16      7.63 o
   8  14   4      404.98      528.76     33.08 o
   9  14   4      263.51      261.88     60.07 o
  -7  15   4        1.34        5.28      7.11 o
  -6  15   4       20.72       36.08      8.38 o
  -5  15   4      203.45      202.90     39.82 o
  -4  15   4      274.14      406.22     25.24 o
  -3  15   4      173.24      136.59     23.42 o
  -2  15   4      377.66      367.73     32.10 o
  -1  15   4        1.72        9.75      4.37 o
   0  15   4      305.12      276.62     41.33 o
   1  15   4        4.67        9.60      5.13 o
   2  15   4        6.11        1.57      6.87 o
   3  15   4      284.01      225.99     46.17 o
   4  15   4       19.48        7.57      7.87 o
   5  15   4      244.35      232.60     43.30 o
   6  15   4      234.41      197.56     45.38 o
 -21   0   5       76.29       62.11     47.70 o
 -19   0   5       97.61      114.48     25.76 o
 -17   0   5      157.43      134.59     30.39 o
 -15   0   5       22.91       15.90      5.39 o
 -13   0   5      597.71      523.49     23.49 o
 -11   0   5        6.12        4.66      2.59 o
  -9   0   5     1190.71     1316.52     24.24 o
  -7   0   5      775.25      633.75      8.17 o
  -5   0   5      279.43      261.89      5.13 o
  -3   0   5      409.77      350.08      8.50 o
  -1   0   5    73648.04    73089.42    680.93 o
   1   0   5      369.87      453.02      7.24 o
   3   0   5    10893.54    10581.12     43.16 o
   5   0   5     1439.28     1528.91     21.94 o
   7   0   5     1556.77     1441.21     24.48 o
   9   0   5      327.51      323.96     14.63 o
  11   0   5      262.62      314.08     23.44 o
  13   0   5       22.16       15.20      8.79 o
  15   0   5      886.60      891.95     30.51 o
  17   0   5        3.36       12.48      6.93 o
  19   0   5       96.24      124.70     37.01 o
 -21   1   5       26.32        0.66     13.95 o
 -20   1   5       24.24       25.73      7.15 o
 -19   1   5      718.15      732.28     20.56 o
 -18   1   5       66.20       69.79     15.23 o
 -17   1   5       76.02       64.93     12.34 o
 -16   1   5      810.11      760.85     20.78 o
 -15   1   5       25.19       34.59      5.73 o
 -14   1   5      210.86      213.37      8.22 o
 -13   1   5      124.19      128.40      7.98 o
 -12   1   5       34.31       38.89      5.94 o
 -11   1   5     1543.95     1573.09     15.30 o
 -10   1   5      335.22      306.07      6.74 o
  -9   1   5      816.37      732.36      9.71 o
  -8   1   5       39.48       46.64      4.65 o
  -7   1   5      468.33      416.68      7.18 o
  -6   1   5      104.55       87.32      3.36 o
  -5   1   5      725.00      749.42      7.50 o
  -4   1   5     2973.10     3009.44     27.44 o
  -3   1   5      706.23      732.13      8.20 o
  -2   1   5     3869.65     3829.47     28.36 o
  -1   1   5      778.87      790.79      7.55 o
   0   1   5     1351.81     1197.62      9.12 o
   1   1   5     7619.03     7528.02    156.58 o
   2   1   5      579.86      645.51      7.13 o
   3   1   5     2545.30     2427.65     16.12 o
   4   1   5      145.83      114.48      3.32 o
   5   1   5      322.53      317.69      5.05 o
   6   1   5      524.60      568.00      9.57 o
   7   1   5      170.21      185.37      9.17 o
   8   1   5     1477.09     1513.10     16.91 o
   9   1   5      398.28      426.40     10.77 o
  10   1   5      824.58      772.14     20.28 o
  11   1   5        0.43        3.50      4.83 o
  12   1   5      940.14      960.66     26.66 o
  13   1   5      280.08      285.51     15.73 o
  14   1   5       72.07       91.41     10.09 o
  15   1   5       17.09       13.52      4.80 o
  16   1   5        0.18        3.24      3.81 o
  17   1   5        0.47        9.00      6.94 o
  18   1   5        8.11       19.55      8.37 o
  19   1   5      375.23      300.05     38.29 o
  20   1   5      317.24      357.60     60.84 o
 -21   2   5       72.67       66.71     18.42 o
 -20   2   5       25.49       24.30      8.45 o
 -19   2   5       55.26       52.94     18.26 o
 -18   2   5       12.57       19.63      5.69 o
 -17   2   5       14.58       12.51      4.06 o
 -16   2   5       82.65       67.93     11.59 o
 -15   2   5      379.95      368.95     13.32 o
 -14   2   5      750.98      769.40     18.38 o
 -13   2   5       31.18       28.35      5.67 o
 -12   2   5       46.95       53.00      7.35 o
 -11   2   5        8.24       11.90      2.23 o
 -10   2   5       37.17       40.04      4.57 o
  -9   2   5     1084.24     1152.58     15.01 o
  -8   2   5      901.02      998.19     12.40 o
  -7   2   5       75.07       74.22      3.98 o
  -6   2   5       16.26       12.26      1.67 o
  -5   2   5       25.99       13.04      1.54 o
  -4   2   5      763.13      638.73      5.67 o
  -3   2   5     2658.87     2398.51     14.66 o
  -2   2   5     2146.53     2231.58     20.31 o
  -1   2   5     2141.62     1866.44     31.36 o
   0   2   5      287.79      317.80      4.45 o
   1   2   5      338.41      327.94      4.14 o
   2   2   5       22.08       30.77      2.97 o
   3   2   5      958.20      911.95     10.02 o
   4   2   5       81.24       85.40      3.84 o
   5   2   5      136.33      153.37      4.77 o
   6   2   5       98.45       82.96      6.94 o
   7   2   5        2.83        8.75      2.75 o
   8   2   5        0.57        4.41      2.94 o
   9   2   5      218.20      215.52     10.92 o
  10   2   5      694.16      692.75     13.47 o
  11   2   5      185.14      161.97     10.37 o
  12   2   5     1677.62     1663.03     33.74 o
  13   2   5      111.99      130.21     14.68 o
  14   2   5     1283.78     1210.28     22.05 o
  15   2   5       26.34       36.10      5.65 o
  16   2   5      291.67      291.74     35.45 o
  17   2   5       79.19       79.84     12.37 o
  18   2   5       38.75       42.80      9.62 o
  19   2   5      207.69      202.53     40.50 o
  20   2   5       62.46       50.56      9.95 o
 -21   3   5      244.08      212.34     61.68 o
 -20   3   5        7.46       15.32      8.09 o
 -19   3   5      366.38      420.44     22.63 o
 -18   3   5       87.13       89.24     16.89 o
 -17   3   5      199.70      219.63     17.27 o
 -16   3   5      296.55      308.00     16.98 o
 -15   3   5       28.89       24.02      5.51 o
 -14   3   5      616.41      605.17     14.51 o
 -13   3   5      177.08      203.64     24.81 o
 -12   3   5      274.41      301.63     17.67 o
 -11   3   5      983.25      946.32     18.58 o
 -10   3   5       65.55       64.60      4.85 o
  -9   3   5      704.39      658.74      9.62 o
  -8   3   5       54.17       48.77      3.55 o
  -7   3   5      175.74      161.69      3.91 o
  -6   3   5        1.94       12.20      2.14 o
  -5   3   5       64.56       59.11      4.05 o
  -4   3   5      488.67      506.99      6.70 o
  -3   3   5        2.16        4.91      1.20 o
  -2   3   5     1240.73     1177.48     16.44 o
  -1   3   5       54.51       58.04      5.50 o
   0   3   5       45.78       29.35      3.30 o
   1   3   5       18.86       20.51      2.25 o
   2   3   5       94.56       91.74      3.87 o
   3   3   5     1142.03     1169.02     16.18 o
   4   3   5     3521.73     3784.70     46.39 o
   5   3   5     2428.81     2331.41     22.11 o
   6   3   5     2473.57     2686.45     20.99 o
   7   3   5      267.68      251.97      6.42 o
   8   3   5       35.20       54.97      6.31 o
   9   3   5      236.03      219.87     15.30 o
  10   3   5       35.01       34.43      4.65 o
  11   3   5       15.65       16.19      3.98 o
  12   3   5      475.90      448.15     12.62 o
  13   3   5      291.09      268.93     13.65 o
  14   3   5      182.14      169.55     12.74 o
  15   3   5      753.86      671.75     26.34 o
  16   3   5       12.93       17.57      5.85 o
  17   3   5       38.49       35.21      9.70 o
  18   3   5       15.35       19.98      7.74 o
  19   3   5      123.81      117.13     26.37 o
  20   3   5       20.41       26.11      9.27 o
 -21   4   5        0.62       15.53      7.44 o
 -20   4   5       26.58       30.32     12.78 o
 -19   4   5        1.04        9.91      5.27 o
 -18   4   5        4.44       18.16      5.78 o
 -17   4   5        9.43       15.87      4.72 o
 -16   4   5       56.11       68.31     11.52 o
 -15   4   5      134.95      118.79     19.55 o
 -14   4   5       43.05       48.68      7.88 o
 -13   4   5        5.74       12.52      6.22 o
 -12   4   5      200.38      201.26     22.76 o
 -11   4   5      254.43      248.94     19.28 o
 -10   4   5       71.79       90.85     11.63 o
  -9   4   5      163.63      156.30      6.38 o
  -8   4   5      149.95      128.40      7.36 o
  -7   4   5      265.22      273.94      4.75 o
  -6   4   5        1.28       14.67      1.94 o
  -5   4   5      575.72      567.42      9.64 o
  -4   4   5     1012.55      979.28     12.49 o
  -3   4   5      778.22      806.61     11.25 o
  -2   4   5      311.02      277.45      4.63 o
  -1   4   5      119.06      123.41      4.42 o
   0   4   5     1082.65     1127.74     13.02 o
   1   4   5     2372.89     2232.65     17.25 o
   2   4   5      257.07      223.90      4.79 o
   3   4   5     2231.81     2357.58     33.88 o
   4   4   5      500.34      442.66      8.75 o
   5   4   5     5350.14     5517.98     70.06 o
   6   4   5       85.16       97.95      9.06 o
   7   4   5       23.19       19.44      2.61 o
   8   4   5      435.67      464.56      9.21 o
   9   4   5       93.49       80.93      9.03 o
  10   4   5      346.09      337.98     11.09 o
  11   4   5      223.34      206.85     16.65 o
  12   4   5      663.05      625.71     15.02 o
  13   4   5      208.45      225.41     12.12 o
  14   4   5        0.01        8.67      3.84 o
  15   4   5      349.92      342.18     19.34 o
  16   4   5       32.06       18.62      5.90 o
  17   4   5      145.94      133.66     21.19 o
  18   4   5       61.55       77.65     18.33 o
  19   4   5        2.96        8.70      6.68 o
  20   4   5       34.02       36.02     13.79 o
 -20   5   5       26.98       23.82     10.70 o
 -19   5   5       23.18       20.27      5.71 o
 -18   5   5        4.37        9.18      6.20 o
 -17   5   5       18.33       27.91      6.74 o
 -16   5   5       22.80       28.70      5.74 o
 -15   5   5      358.37      326.58     21.34 o
 -14   5   5       65.16       71.52     10.08 o
 -13   5   5       19.44       26.70      5.38 o
 -12   5   5      670.14      686.28     19.25 o
 -11   5   5       41.44       61.62     11.26 o
 -10   5   5      221.59      234.57     25.98 o
  -9   5   5     1966.30     1805.35     27.78 o
  -8   5   5       13.89       12.31      2.19 o
  -7   5   5       24.00       15.78      2.38 o
  -6   5   5      171.49      132.91      5.37 o
  -5   5   5      309.89      299.57      6.76 o
  -4   5   5     3085.06     3195.65     46.37 o
  -3   5   5     1616.53     1822.10     22.19 o
  -2   5   5      130.62      152.42      5.20 o
  -1   5   5      306.66      323.00      5.77 o
   0   5   5      430.80      451.43      8.39 o
   1   5   5     4059.25     4233.33     39.63 o
   2   5   5     4848.51     5395.73     34.07 o
   3   5   5     1548.18     1669.25     19.81 o
   4   5   5        2.66        4.04      2.47 o
   5   5   5      565.55      520.16     10.25 o
   6   5   5      194.79      177.29     10.81 o
   7   5   5        0.09        4.73      2.95 o
   8   5   5       60.81       43.85      5.30 o
   9   5   5     1040.37      987.11     42.07 o
  10   5   5     1002.29      989.73     22.79 o
  11   5   5      434.67      455.81     12.59 o
  12   5   5      941.08      914.78     17.53 o
  13   5   5      189.26      160.85     10.35 o
  14   5   5       91.40       76.45     12.00 o
  15   5   5        3.43       10.60      5.74 o
  16   5   5       69.18       59.25     11.58 o
  17   5   5       54.54       55.05     13.59 o
  18   5   5      264.13      290.63     25.79 o
  19   5   5       67.55       57.93     21.27 o
 -20   6   5      218.33      226.27     22.84 o
 -19   6   5       16.23       10.19      6.51 o
 -18   6   5      117.93      107.09     16.21 o
 -17   6   5      188.88      192.08     29.11 o
 -16   6   5        0.24        8.63      6.58 o
 -15   6   5       10.59       15.78      5.32 o
 -14   6   5      756.84      771.33     18.85 o
 -13   6   5       73.03       80.99     10.87 o
 -12   6   5      875.32      856.81     17.75 o
 -11   6   5      343.72      303.94     24.18 o
 -10   6   5      146.39      139.55     19.76 o
  -9   6   5       73.67       62.99      8.82 o
  -8   6   5      128.13      112.07      7.35 o
  -7   6   5      542.72      545.26      8.85 o
  -6   6   5     1749.65     1769.85     19.06 o
  -5   6   5       43.35       51.69      6.77 o
  -4   6   5      224.36      251.98      7.91 o
  -3   6   5      515.54      619.59     11.85 o
  -2   6   5       27.61       36.21      4.44 o
  -1   6   5      718.50      779.41     16.08 o
   0   6   5     1541.97     1532.66     30.00 o
   1   6   5     2179.18     2266.60     25.21 o
   2   6   5      261.26      279.67      8.83 o
   3   6   5     2212.63     2376.96     24.78 o
   4   6   5        0.27        5.53      3.28 o
   5   6   5      455.02      450.73      9.03 o
   6   6   5       21.59       35.72      4.74 o
   7   6   5     2459.50     2420.00     54.96 o
   8   6   5     1050.50     1014.12     23.20 o
   9   6   5      943.88      969.00     19.56 o
  10   6   5       64.67       71.78     10.37 o
  11   6   5      787.62      772.83     21.98 o
  12   6   5       33.08       23.79      5.08 o
  13   6   5      414.27      456.72     25.83 o
  14   6   5       76.21       74.07     12.77 o
  15   6   5       20.14       18.04      4.62 o
  16   6   5      292.33      302.30     21.45 o
  17   6   5       27.77       25.54      8.15 o
  18   6   5       94.80       98.63     22.10 o
  19   6   5       62.66       82.85     19.75 o
 -19   7   5       50.12       52.38     17.65 o
 -18   7   5        6.73       17.72      8.05 o
 -17   7   5       14.17       26.70      7.32 o
 -16   7   5        7.88       14.65      5.62 o
 -15   7   5        5.69       11.28      5.42 o
 -14   7   5        0.02        9.93      7.16 o
 -13   7   5        2.07        7.84      3.95 o
 -12   7   5       78.43       81.55     15.52 o
 -11   7   5     1176.43     1035.73     21.14 o
 -10   7   5      329.66      319.05     16.12 o
  -9   7   5      106.21       91.99      6.79 o
  -8   7   5        0.48        2.78      2.22 o
  -7   7   5       67.69       68.85      9.02 o
  -6   7   5      137.06      120.82     12.50 o
  -5   7   5       83.81       90.83      7.65 o
  -4   7   5     1913.90     1932.95     23.97 o
  -3   7   5      398.91      400.26     10.63 o
  -2   7   5     3790.44     3928.28    121.82 o
  -1   7   5        0.11        3.98      4.44 o
   0   7   5      406.88      458.06     12.18 o
   1   7   5      223.99      204.03     10.01 o
   2   7   5      589.11      589.52     12.16 o
   3   7   5      719.52      692.22     17.68 o
   4   7   5       54.11       43.86      6.22 o
   5   7   5      289.37      237.01      8.19 o
   6   7   5      651.24      699.14     32.35 o
   7   7   5      257.95      286.74     14.19 o
   8   7   5       21.04       27.20      4.97 o
   9   7   5     1332.77     1277.92     24.51 o
  10   7   5      415.12      362.71     21.44 o
  11   7   5      110.30      127.36     14.86 o
  12   7   5       20.47       19.84      7.31 o
  13   7   5       52.91       41.52      9.03 o
  14   7   5      372.11      356.46     22.72 o
  15   7   5       48.53       36.01      8.15 o
  16   7   5      245.74      242.04     35.46 o
  17   7   5       20.20       23.70      8.16 o
  18   7   5        0.59        4.99      9.58 o
 -18   8   5      212.99      176.93     35.81 o
 -17   8   5        0.05       11.84      5.56 o
 -16   8   5        5.95       10.61      4.69 o
 -15   8   5        0.50       12.94      5.29 o
 -14   8   5      368.71      342.00     22.27 o
 -13   8   5       52.74       61.31     14.87 o
 -12   8   5        5.16       13.18      4.91 o
 -11   8   5       37.26       32.68      7.56 o
 -10   8   5     2129.21     2082.55     39.26 o
  -9   8   5      853.12      861.91     13.53 o
  -8   8   5     1710.11     1589.84     40.67 o
  -7   8   5       41.92       48.61      6.98 o
  -6   8   5      208.79      204.78     12.17 o
  -5   8   5        0.20       10.39      5.05 o
  -4   8   5      796.85      697.08     16.28 o
  -3   8   5      844.52      814.43     16.17 o
  -2   8   5      901.03      903.32     21.02 o
  -1   8   5     1327.76     1367.24     21.15 o
   0   8   5     1277.25     1286.37     19.92 o
   1   8   5     2406.14     2534.42     35.88 o
   2   8   5       97.04      113.77     13.19 o
   3   8   5      200.32      210.26     12.12 o
   4   8   5       33.67       49.92      8.88 o
   5   8   5       79.28       73.95     10.21 o
   6   8   5       40.91       50.11      7.91 o
   7   8   5     1798.75     1841.90     45.43 o
   8   8   5       23.62       31.74      5.20 o
   9   8   5        1.84        8.72      5.31 o
  10   8   5       85.29       95.02      8.12 o
  11   8   5        0.86        7.92      5.16 o
  12   8   5        2.51        7.68      5.82 o
  13   8   5        1.93        9.80      5.32 o
  14   8   5        7.43       16.04      6.73 o
  15   8   5       23.69       32.59      9.55 o
  16   8   5      511.03      589.21     41.97 o
  17   8   5      138.85      138.25     34.05 o
 -17   9   5       52.03       46.10     17.43 o
 -16   9   5      172.13      145.29     35.88 o
 -15   9   5      182.24      144.92     28.41 o
 -14   9   5      138.70      152.35     24.14 o
 -13   9   5        0.35        9.06      8.23 o
 -12   9   5       87.28       83.16     12.64 o
 -11   9   5       60.86       47.71      8.32 o
 -10   9   5        5.88        6.07      6.71 o
  -9   9   5      213.76      185.64     11.43 o
  -8   9   5      154.15      134.48     16.34 o
  -7   9   5      391.38      397.15     27.36 o
  -6   9   5       54.99       46.72      6.68 o
  -5   9   5      665.37      621.01     18.05 o
  -4   9   5     1805.43     1789.05     29.43 o
  -3   9   5      283.97      158.33     61.29 o
  -2   9   5        3.78        8.11      4.29 o
  -1   9   5      281.10      248.74     29.53 o
   0   9   5     1041.04     1004.66     28.80 o
   1   9   5        2.11        4.61      4.25 o
   2   9   5     1348.61     1307.92     24.12 o
   3   9   5      104.38      122.67     13.09 o
   4   9   5      889.42      858.33     18.70 o
   5   9   5     1010.43     1013.54     21.08 o
   6   9   5      604.90      561.53     16.08 o
   7   9   5       46.26       43.96      7.95 o
   8   9   5      279.14      292.04     25.13 o
   9   9   5        7.16       13.42      4.98 o
  10   9   5     1202.58     1163.29     36.99 o
  11   9   5      131.31      114.60     17.79 o
  12   9   5      808.91      833.87     21.00 o
  13   9   5        4.87        9.86      9.92 o
  14   9   5      185.96      190.19     31.65 o
  15   9   5       14.05       23.80      9.96 o
  16   9   5       11.88       12.78      7.19 o
 -16  10   5        0.00       12.85      5.15 o
 -15  10   5       89.67       91.79     22.08 o
 -14  10   5       20.96       15.31      6.46 o
 -13  10   5      320.65      332.02     30.13 o
 -12  10   5       90.76       83.11     14.79 o
 -11  10   5      120.38      127.50     19.28 o
 -10  10   5       85.05       80.83     13.78 o
  -9  10   5       41.72       49.87      8.29 o
  -8  10   5      181.05      154.57     18.32 o
  -7  10   5      264.81      281.43     16.34 o
  -6  10   5       67.14       73.37      9.35 o
  -5  10   5       50.78       33.51      6.04 o
  -4  10   5      759.73      757.65     18.90 o
  -3  10   5      992.89     1062.33     19.94 o
  -2  10   5        3.45       10.77      4.64 o
  -1  10   5      893.55      881.37     19.17 o
   0  10   5        2.11       12.29      4.73 o
   1  10   5      405.67      420.16     15.46 o
   2  10   5      875.45      873.08     24.12 o
   3  10   5      806.43      773.86     17.38 o
   4  10   5       77.74       80.93     11.12 o
   5  10   5      191.34      198.44     24.04 o
   6  10   5      193.42      173.57     21.09 o
   7  10   5       87.31       92.40     12.33 o
   8  10   5        0.16       12.05      4.32 o
   9  10   5       73.44       70.82     10.08 o
  10  10   5      302.54      293.12     31.09 o
  11  10   5        0.08        2.89      7.85 o
  12  10   5       75.44       55.75     10.46 o
  13  10   5        5.78        9.74      5.28 o
  14  10   5       58.63       74.65     17.83 o
  15  10   5      143.47      157.64     33.77 o
 -15  11   5      303.51      298.89     21.60 o
 -14  11   5       55.99       53.41     12.42 o
 -13  11   5        3.92        9.88      8.09 o
 -12  11   5      305.52      297.87     24.79 o
 -11  11   5       31.55       39.38      8.46 o
 -10  11   5       17.99       23.37      6.91 o
  -9  11   5       66.46       70.14     10.41 o
  -8  11   5       84.12       74.22     10.91 o
  -7  11   5      386.89      361.31     17.41 o
  -6  11   5      826.86      778.87     19.99 o
  -5  11   5     1209.97     1169.92     27.05 o
  -4  11   5      227.12      247.72     17.90 o
  -3  11   5        0.05       10.12      5.62 o
  -2  11   5       30.58       40.40      6.79 o
  -1  11   5      180.52      193.97     22.36 o
   0  11   5       18.35       20.24      5.73 o
   1  11   5       21.49       32.00      5.95 o
   2  11   5      220.68      255.15     28.77 o
   3  11   5     3350.86     3365.92     52.67 o
   4  11   5      277.17      242.81     26.86 o
   5  11   5       88.77      106.98     14.90 o
   6  11   5        2.03        6.66      4.10 o
   7  11   5      667.43      647.02     18.27 o
   8  11   5        3.54       17.38      4.72 o
   9  11   5       72.05       88.13     16.56 o
  10  11   5        8.78       13.23      4.64 o
  11  11   5       32.42       36.45      8.28 o
  12  11   5       12.85       22.56      7.19 o
  13  11   5       13.63       26.18     11.02 o
  14  11   5        4.56       19.60      9.62 o
 -14  12   5        0.01        6.96      5.18 o
 -13  12   5      212.50      223.29     33.13 o
 -12  12   5       15.84       21.30      6.81 o
 -11  12   5       45.89       55.50     10.43 o
 -10  12   5      165.74      160.34     25.98 o
  -9  12   5        1.61       12.18      6.16 o
  -8  12   5        5.10       17.71      5.12 o
  -7  12   5       29.62       32.41      6.38 o
  -6  12   5      248.31      246.77     17.32 o
  -5  12   5      224.80      205.03     24.65 o
  -4  12   5      419.12      375.46     23.29 o
  -3  12   5       98.82       87.65     11.41 o
  -2  12   5      160.64      159.85     19.15 o
  -1  12   5        7.26       13.40      4.85 o
   0  12   5        0.01       11.03      4.75 o
   1  12   5      689.75      632.01     19.43 o
   2  12   5       47.52       43.81      7.53 o
   3  12   5      120.69      139.93     17.35 o
   4  12   5       19.03       20.35      5.37 o
   5  12   5        1.56       13.34      4.99 o
   6  12   5        0.07        9.25      5.52 o
   7  12   5       34.32       38.62      7.13 o
   8  12   5       43.38       48.55     10.83 o
   9  12   5       69.59       57.62     12.97 o
  10  12   5      169.12      162.81     28.99 o
  11  12   5      283.01      307.96     60.81 o
  12  12   5      593.61      598.69     47.29 o
  13  12   5       21.52       22.08      9.48 o
 -12  13   5      409.89      436.11     24.44 o
 -11  13   5      174.08      185.83     37.23 o
 -10  13   5       72.00       68.30     12.19 o
  -9  13   5      196.04      164.48     31.45 o
  -8  13   5        0.56       12.53      6.90 o
  -7  13   5        8.16       15.90      6.76 o
  -6  13   5       78.76       65.01      9.65 o
  -5  13   5       12.25       26.99      6.94 o
  -4  13   5        0.06       14.00      5.66 o
  -3  13   5       15.39       23.21      6.74 o
  -2  13   5      150.32      143.36     21.75 o
  -1  13   5       72.77       86.71     12.23 o
   0  13   5       52.67       53.69      9.40 o
   1  13   5        0.01        9.78      5.16 o
   2  13   5       56.59       65.94     11.30 o
   3  13   5       95.96      112.50     15.99 o
   4  13   5      323.87      312.32     23.09 o
   5  13   5        7.16       16.75      5.50 o
   6  13   5       28.25       35.70      8.39 o
   7  13   5       35.78       24.02      8.62 o
   8  13   5      123.15      138.00     25.61 o
   9  13   5        5.09        5.91      8.01 o
  10  13   5       80.09       90.50     19.38 o
  11  13   5       70.97       94.95     16.85 o
 -10  14   5      160.26      151.44     27.35 o
  -9  14   5      126.42      127.88     34.08 o
  -8  14   5       21.85       29.13     12.47 o
  -7  14   5       25.69       27.15      9.05 o
  -6  14   5      159.29      161.40     22.87 o
  -5  14   5        1.24       11.26      5.81 o
  -4  14   5        1.09        7.23      5.63 o
  -3  14   5       78.64       75.56      9.86 o
  -2  14   5       62.55       41.34      7.72 o
  -1  14   5      190.83      202.89     28.34 o
   0  14   5       12.76       19.18      7.25 o
   1  14   5       89.67      100.83     16.81 o
   2  14   5       72.58       83.49     13.12 o
   3  14   5        8.77       14.92      5.82 o
   4  14   5        6.71       14.49      5.69 o
   5  14   5      156.49      161.19     24.32 o
   6  14   5      109.23      110.68     23.57 o
   7  14   5      154.35      159.36     27.17 o
   8  14   5      105.40      103.16     24.01 o
  -6  15   5       21.82       39.44     10.48 o
  -5  15   5       37.62       55.84     13.68 o
  -4  15   5      167.34      128.62     25.65 o
  -3  15   5       12.57       14.19      6.67 o
  -2  15   5        2.13        7.59      5.35 o
  -1  15   5        0.54       13.06      5.45 o
   0  15   5      131.45       80.90     28.89 o
   1  15   5      658.62      735.54     20.42 o
   2  15   5        5.33       10.84      6.20 o
   3  15   5      102.20       99.33     18.38 o
   4  15   5       58.45       49.36     10.42 o
   5  15   5       29.03       37.42      9.94 o
 -20   0   6       90.73       70.83     33.54 o
 -18   0   6       58.51       55.33     14.36 o
 -16   0   6      169.42      177.90     13.05 o
 -14   0   6       87.99       78.08     15.35 o
 -12   0   6     1395.56     1457.11     37.13 o
 -10   0   6     1760.38     1836.47     20.90 o
  -8   0   6      285.60      261.88      5.89 o
  -6   0   6      140.79      137.78      4.62 o
  -4   0   6        0.02        3.42      3.71 o
  -2   0   6      454.64      371.38      8.78 o
   0   0   6    26745.98    27979.21    344.43 o
   2   0   6     3074.14     3298.66     34.64 o
   4   0   6       13.82       11.93      3.00 o
   6   0   6       75.01       69.93      8.95 o
   8   0   6     1563.40     1641.82     24.87 o
  10   0   6      940.88     1047.49     25.42 o
  12   0   6      921.02     1053.24     34.05 o
  14   0   6      110.46      119.47     19.05 o
  16   0   6       83.32       87.29     18.88 o
  18   0   6       56.19       37.33     10.85 o
  20   0   6      680.91      762.36     34.42 o
 -21   1   6      453.61      576.50     36.42 o
 -20   1   6      432.15      461.81     63.65 o
 -19   1   6      211.46      190.45     35.71 o
 -18   1   6      129.32      117.47     22.83 o
 -17   1   6      237.55      214.32     30.26 o
 -16   1   6     2326.44     2364.15     47.40 o
 -15   1   6      886.66      949.27     19.23 o
 -14   1   6      573.02      613.78     12.46 o
 -13   1   6     1357.62     1003.04    143.04 o
 -12   1   6       10.87       11.91      2.21 o
 -11   1   6        6.92       10.58      1.74 o
 -10   1   6      112.77      129.06      7.10 o
  -9   1   6        0.40        2.84      2.02 o
  -8   1   6      296.91      308.76      4.65 o
  -7   1   6      610.00      634.50      9.32 o
  -6   1   6      677.93      719.79      7.76 o
  -5   1   6       24.08       57.91      2.72 o
  -4   1   6     1048.50     1135.91     11.80 o
  -3   1   6     2791.75     2751.65     21.91 o
  -2   1   6     2746.17     2872.41     18.68 o
  -1   1   6     9418.85     9816.24     37.72 o
   0   1   6    12200.24    12535.89     78.56 o
   1   1   6      288.68      233.78      3.83 o
   2   1   6      157.39      140.09      4.34 o
   3   1   6     2452.47     2329.06     24.22 o
   4   1   6      569.44      480.40      7.37 o
   5   1   6      189.33      228.42      4.80 o
   6   1   6      245.16      245.99      5.77 o
   7   1   6      667.89      736.09     12.06 o
   8   1   6      697.02      778.45     12.89 o
   9   1   6      314.92      322.54     12.17 o
  10   1   6     1380.74     1400.32     24.77 o
  11   1   6      181.35      196.15     21.33 o
  12   1   6        0.46        2.64      4.86 o
  13   1   6      119.71      112.51     14.90 o
  14   1   6      109.76      113.31     11.18 o
  15   1   6       70.03       78.90     11.46 o
  16   1   6      371.97      368.86     16.72 o
  17   1   6       64.26       59.58     12.02 o
  18   1   6       10.58       22.86     12.17 o
  19   1   6       40.56       41.12     12.02 o
  20   1   6       64.46       54.62     13.44 o
 -21   2   6      134.89      110.76     37.03 o
 -20   2   6        2.58       20.84     13.15 o
 -19   2   6       69.56       79.57     16.41 o
 -18   2   6      383.96      369.95     18.26 o
 -17   2   6      352.84      374.41     15.28 o
 -16   2   6      174.38      147.32     20.84 o
 -15   2   6       91.30       80.58     12.68 o
 -14   2   6      371.38      394.68     13.46 o
 -13   2   6      314.45      306.94     12.21 o
 -12   2   6      222.63      195.62      9.30 o
 -11   2   6      288.19      266.90      6.82 o
 -10   2   6     1880.37     1888.95     36.38 o
  -9   2   6      785.27      865.32     11.83 o
  -8   2   6      213.79      287.87      6.58 o
  -7   2   6      357.96      371.44      5.37 o
  -6   2   6      137.67      169.00      4.37 o
  -5   2   6       73.76       70.62      4.69 o
  -4   2   6     2596.30     2578.95     22.44 o
  -3   2   6      167.92      155.38      3.52 o
  -2   2   6      446.62      423.63      5.21 o
  -1   2   6       37.26       32.95      3.42 o
   0   2   6     1427.18     1305.55     15.21 o
   1   2   6      997.87     1053.91     11.50 o
   2   2   6      738.07      688.67      8.80 o
   3   2   6      141.38      125.11      5.25 o
   4   2   6       96.69      132.30      6.10 o
   5   2   6      292.95      315.14      4.93 o
   6   2   6     2348.04     2589.85     23.78 o
   7   2   6       19.37       24.08      2.63 o
   8   2   6      529.03      474.16     10.25 o
   9   2   6       95.84       96.24     11.58 o
  10   2   6       17.07       12.86      3.41 o
  11   2   6      190.31      200.50     22.73 o
  12   2   6     2455.35     2512.31     53.45 o
  13   2   6      544.96      498.71     31.35 o
  14   2   6      267.16      302.97     17.19 o
  15   2   6      258.23      241.65     15.44 o
  16   2   6      240.56      215.01     25.19 o
  17   2   6      371.94      347.84     41.23 o
  18   2   6      351.54      399.68     19.77 o
  19   2   6        4.69        1.74     10.23 o
  20   2   6       18.00       17.58      8.09 o
 -21   3   6        1.45        8.32     18.73 o
 -20   3   6       19.26       28.37     15.45 o
 -19   3   6       13.03        8.58      6.19 o
 -18   3   6       10.14        9.81      5.36 o
 -17   3   6      332.09      304.96     15.00 o
 -16   3   6      524.98      500.55     18.09 o
 -15   3   6        0.13        6.47      6.86 o
 -14   3   6      156.63      139.63     21.16 o
 -13   3   6       18.89       20.72      5.08 o
 -12   3   6     1283.77     1224.52     17.52 o
 -11   3   6       46.94       49.85      4.05 o
 -10   3   6       34.72       29.73      4.03 o
  -9   3   6      921.62      898.29     12.18 o
  -8   3   6       30.13       29.26      3.06 o
  -7   3   6     1558.78     1787.01     17.09 o
  -6   3   6      825.54      814.48     12.23 o
  -5   3   6        8.05        5.03      1.93 o
  -4   3   6     2161.30     2057.73     17.63 o
  -3   3   6     1395.11     1343.09     12.51 o
  -2   3   6      288.32      266.16      5.39 o
  -1   3   6      867.58      938.95     10.81 o
   0   3   6     1764.35     1726.37     19.31 o
   1   3   6      809.85      736.79      7.96 o
   2   3   6      643.80      635.79      8.41 o
   3   3   6      713.50      803.36     11.28 o
   4   3   6      933.13      962.35     20.29 o
   5   3   6     1846.79     1897.65     18.77 o
   6   3   6      429.10      471.23      8.94 o
   7   3   6     1490.41     1479.22     15.61 o
   8   3   6      760.03      768.52     12.44 o
   9   3   6      195.51      188.49      8.97 o
  10   3   6     1092.38     1088.32     28.95 o
  11   3   6        2.62        7.08      4.44 o
  12   3   6      335.67      357.84     15.44 o
  13   3   6      359.83      320.65     22.02 o
  14   3   6      462.16      379.59     26.73 o
  15   3   6       25.66       27.20      6.81 o
  16   3   6       33.28       27.16      5.95 o
  17   3   6      568.74      554.56     27.80 o
  18   3   6        4.79        8.54      5.97 o
  19   3   6        0.24        9.07      5.36 o
 -20   4   6       18.04       12.24      7.69 o
 -19   4   6        8.78       19.25      9.08 o
 -18   4   6      366.42      331.78     17.38 o
 -17   4   6      139.94      100.73     18.54 o
 -16   4   6       90.67      102.98     17.36 o
 -15   4   6     1148.35     1176.70     28.28 o
 -14   4   6       93.28       90.76     12.71 o
 -13   4   6        9.46       19.97      5.76 o
 -12   4   6      101.75       97.72     11.57 o
 -11   4   6        0.92        7.42      6.17 o
 -10   4   6      161.71      169.82      8.22 o
  -9   4   6        0.25        3.10      1.90 o
  -8   4   6        2.19        6.04      1.91 o
  -7   4   6     1215.77     1200.96     15.62 o
  -6   4   6     1937.22     1844.08     24.63 o
  -5   4   6     2996.22     2965.04     23.87 o
  -4   4   6        0.04        4.29      1.57 o
  -3   4   6      175.90      198.36      4.35 o
  -2   4   6        7.60       13.46      1.80 o
  -1   4   6        9.26       15.10      2.11 o
   0   4   6      127.98      170.56      5.32 o
   1   4   6        0.88        4.40      1.52 o
   2   4   6     1102.37     1111.22     18.76 o
   3   4   6     1491.89     1676.36     17.96 o
   4   4   6      798.91      888.71     16.04 o
   5   4   6     1599.38     1665.59     21.82 o
   6   4   6     1855.76     1827.19     23.31 o
   7   4   6      538.70      568.49     13.52 o
   8   4   6     1304.83     1358.80     21.34 o
   9   4   6      951.45      956.55     24.85 o
  10   4   6       40.61       33.50      4.60 o
  11   4   6      124.34      145.42     19.07 o
  12   4   6      511.50      502.99     14.54 o
  13   4   6     1469.20     1411.19     24.78 o
  14   4   6     1547.60     1544.98     25.74 o
  15   4   6       70.33       85.03     13.45 o
  16   4   6       15.55       18.82      4.91 o
  17   4   6       10.04       12.71      5.59 o
  18   4   6       15.75       15.06      8.17 o
  19   4   6        6.98        9.83      6.36 o
 -20   5   6      155.71      136.94     43.64 o
 -19   5   6      314.42      328.01     26.98 o
 -18   5   6       31.27       19.51      8.06 o
 -17   5   6       99.50       93.95     14.72 o
 -16   5   6       77.46       83.31     13.58 o
 -15   5   6      305.94      304.80     19.80 o
 -14   5   6        1.90        6.49      4.94 o
 -13   5   6      220.16      213.55     32.89 o
 -12   5   6      134.79      150.11     20.02 o
 -11   5   6       53.44       60.90      9.59 o
 -10   5   6      303.62      280.45     12.74 o
  -9   5   6       23.35       22.68      3.07 o
  -8   5   6      394.12      397.11      6.40 o
  -7   5   6       29.66       28.36      4.18 o
  -6   5   6      339.23      344.35      7.32 o
  -5   5   6     1229.24     1241.45     17.16 o
  -4   5   6      790.21      836.64     21.05 o
  -3   5   6       55.94       43.48      4.38 o
  -2   5   6     1005.97      991.77     13.27 o
  -1   5   6      139.86      160.69      6.46 o
   0   5   6      412.58      388.03      6.76 o
   1   5   6       83.82       99.82      8.16 o
   2   5   6     1747.22     1831.46     21.43 o
   3   5   6      347.35      302.98      6.11 o
   4   5   6      186.41      198.35      7.87 o
   5   5   6       89.37      101.71     11.17 o
   6   5   6      195.56      213.51      9.18 o
   7   5   6       52.43       54.10      6.75 o
   8   5   6      698.03      704.07     17.06 o
   9   5   6        0.12        6.80      3.56 o
  10   5   6     1126.74     1051.37     20.26 o
  11   5   6      226.12      227.34     13.67 o
  12   5   6       90.84      110.25     12.74 o
  13   5   6     1262.81     1242.33     26.54 o
  14   5   6      366.04      407.66     17.08 o
  15   5   6      110.97       88.01     10.43 o
  16   5   6      124.34      121.19     19.95 o
  17   5   6        1.82       12.63      5.50 o
  18   5   6      303.41      233.12     57.22 o
  19   5   6        3.32       -2.53      9.88 o
 -19   6   6        7.33        7.52      4.85 o
 -18   6   6       15.54       14.42      6.12 o
 -17   6   6      184.69      169.95     27.54 o
 -16   6   6       48.43       58.18     10.50 o
 -15   6   6       87.22      107.44     17.06 o
 -14   6   6      556.39      599.24     19.80 o
 -13   6   6      504.65      485.20     17.26 o
 -12   6   6        0.46        8.93      5.33 o
 -11   6   6      511.83      492.38     17.01 o
 -10   6   6      148.68      149.26     23.62 o
  -9   6   6      268.02      238.99      9.11 o
  -8   6   6      322.38      322.76     10.29 o
  -7   6   6      135.38      144.70     11.12 o
  -6   6   6      771.82      861.79     15.58 o
  -5   6   6     1482.82     1484.14     18.48 o
  -4   6   6      192.41      183.68     12.26 o
  -3   6   6       65.19       85.43     10.67 o
  -2   6   6      217.00      212.69      9.85 o
  -1   6   6      737.86      764.26     13.80 o
   0   6   6     4719.22     5148.85     71.37 o
   1   6   6      120.27      138.92      8.20 o
   2   6   6       77.69       88.26     10.22 o
   3   6   6        3.58       22.30      3.79 o
   4   6   6       12.15       11.09      2.59 o
   5   6   6        0.87        4.18      2.86 o
   6   6   6     1959.54     1860.54     34.21 o
   7   6   6        1.43        3.89      4.41 o
   8   6   6     1154.40     1208.04     38.68 o
   9   6   6       96.48      102.35     11.62 o
  10   6   6     1034.45     1058.85     16.46 o
  11   6   6       64.78       61.60      8.56 o
  12   6   6       94.28      107.47     12.96 o
  13   6   6        0.19       11.72      7.23 o
  14   6   6       56.61       66.33     11.34 o
  15   6   6        3.72       10.12      7.97 o
  16   6   6      212.00      217.26     28.27 o
  17   6   6       69.54       61.42     15.94 o
  18   6   6       13.22       30.70     10.95 o
 -19   7   6      298.07      396.66     42.93 o
 -18   7   6        4.99       16.44      6.10 o
 -17   7   6        7.49       11.67      6.99 o
 -16   7   6       10.02        9.63      3.39 o
 -15   7   6        0.41        8.77      5.35 o
 -14   7   6      289.35      279.01     32.26 o
 -13   7   6        4.68       11.02      4.03 o
 -12   7   6      285.74      287.17     24.82 o
 -11   7   6      689.83      753.68     17.47 o
 -10   7   6      202.73      226.98     28.74 o
  -9   7   6       10.70       11.11      2.56 o
  -8   7   6       15.84       12.82      3.98 o
  -7   7   6      720.23      672.64     11.72 o
  -6   7   6      161.43      145.16      9.14 o
  -5   7   6      499.82      519.29      9.81 o
  -4   7   6       88.99       97.07     11.59 o
  -3   7   6      184.67      203.53     14.06 o
  -2   7   6      220.06      245.83     14.83 o
  -1   7   6      464.67      528.05     12.68 o
   0   7   6        4.14        6.29      3.38 o
   1   7   6      557.99      490.81      9.52 o
   2   7   6        6.64       25.96      5.06 o
   3   7   6      426.53      372.26      8.43 o
   4   7   6      165.65      172.20     11.24 o
   5   7   6      386.95      351.21      9.55 o
   6   7   6      185.91      161.12     11.37 o
   7   7   6      335.12      333.60     10.61 o
   8   7   6      220.26      222.57     25.75 o
   9   7   6       68.09       64.76      8.43 o
  10   7   6     3299.51     3204.83     43.02 o
  11   7   6       70.76       73.92     11.13 o
  12   7   6        2.95        5.08      6.78 o
  13   7   6      307.66      280.67     19.07 o
  14   7   6       24.31       26.88      7.47 o
  15   7   6      154.75      179.59     25.62 o
  16   7   6       54.16       82.80     17.72 o
  17   7   6       32.16       43.46     12.72 o
  18   7   6        7.31       10.47      6.41 o
 -18   8   6        4.75       15.78     10.12 o
 -17   8   6        4.51       15.64      5.95 o
 -16   8   6      388.50      394.61     31.96 o
 -15   8   6        4.14       13.39      5.65 o
 -14   8   6        8.54       18.59      5.45 o
 -13   8   6       60.75       42.09      6.82 o
 -12   8   6      104.11       98.81     15.93 o
 -11   8   6     1662.15     1572.94     34.98 o
 -10   8   6       45.16       46.19      7.50 o
  -9   8   6        7.04       12.39      3.35 o
  -8   8   6       95.87       70.89      8.87 o
  -7   8   6      147.90      103.60     25.23 o
  -6   8   6       16.38       14.65      5.61 o
  -5   8   6      113.12      114.14     15.29 o
  -4   8   6      729.10      785.14     15.67 o
  -3   8   6      371.84      429.49     14.56 o
  -2   8   6      231.38      233.15     27.34 o
  -1   8   6       90.12       97.26     12.79 o
   0   8   6       87.43       99.93     11.70 o
   1   8   6      398.65      382.23     13.36 o
   2   8   6      703.46      760.49     16.51 o
   3   8   6      188.48      215.39     22.38 o
   4   8   6       34.73       45.71      7.91 o
   5   8   6      361.91      391.33     14.74 o
   6   8   6       29.43       32.11      7.58 o
   7   8   6     2238.09     2260.52     41.54 o
   8   8   6     1136.55     1062.68     20.18 o
   9   8   6      125.64      128.58     16.60 o
  10   8   6     1296.68     1216.38     26.83 o
  11   8   6       50.46       54.00      7.91 o
  12   8   6      112.82      120.52     17.06 o
  13   8   6      139.35      118.68     19.16 o
  14   8   6        7.38       11.40      8.41 o
  15   8   6        6.00        2.88      8.20 o
  16   8   6       67.60       78.58     15.11 o
  17   8   6      211.11      173.28     39.37 o
 -17   9   6       10.66       10.82      7.70 o
 -16   9   6      342.11      293.70     25.14 o
 -15   9   6       10.43        8.78      6.63 o
 -14   9   6       58.52       64.90     12.45 o
 -13   9   6        0.91        8.59      7.56 o
 -12   9   6       10.30       13.39      5.61 o
 -11   9   6        9.70       16.72      5.82 o
 -10   9   6      341.35      323.25     21.60 o
  -9   9   6      378.44      363.19     14.44 o
  -8   9   6       95.72      106.90     13.50 o
  -7   9   6      930.48      922.77     17.02 o
  -6   9   6       30.14       28.26      5.76 o
  -5   9   6       31.86       36.88      6.18 o
  -4   9   6     1218.13     1210.26     24.66 o
  -3   9   6      147.73      132.22     16.86 o
  -2   9   6      423.93      433.82     13.03 o
  -1   9   6        3.33        3.00      4.34 o
   0   9   6      493.79      488.63     14.56 o
   1   9   6      302.98      302.98     21.51 o
   2   9   6     2840.19     2877.79     47.85 o
   3   9   6      250.58      267.81     28.42 o
   4   9   6        9.44        8.86      3.63 o
   5   9   6      983.31     1057.68     18.40 o
   6   9   6       53.09       65.02      9.05 o
   7   9   6       83.06       69.56     10.70 o
   8   9   6      123.53      134.02     17.24 o
   9   9   6       78.05       66.73     10.85 o
  10   9   6      391.85      333.68     13.80 o
  11   9   6       75.18       86.73     13.23 o
  12   9   6      339.38      284.71     37.14 o
  13   9   6       11.25       21.66      7.79 o
  14   9   6        0.02        3.56      7.83 o
  15   9   6      129.42      106.08     29.82 o
  16   9   6        4.92       16.95      7.01 o
 -16  10   6      110.06       91.31     22.69 o
 -15  10   6        4.24        8.08      6.72 o
 -14  10   6       82.24       71.58     14.75 o
 -13  10   6       85.50       82.54     16.73 o
 -12  10   6      159.14      133.43     22.28 o
 -11  10   6      194.20      220.64     28.24 o
 -10  10   6        7.93        4.02      7.59 o
  -9  10   6       32.16       35.48      6.98 o
  -8  10   6       14.04       16.26      3.82 o
  -7  10   6      194.56      187.68     34.00 o
  -6  10   6      425.92      404.25     18.58 o
  -5  10   6       99.11      107.01     13.10 o
  -4  10   6      130.46      115.28     13.60 o
  -3  10   6        7.03       10.34      4.80 o
  -2  10   6       78.35       70.56      8.83 o
  -1  10   6       79.21       92.34     10.95 o
   0  10   6       16.42       26.68      4.97 o
   1  10   6      125.07      166.67     17.05 o
   2  10   6      567.21      609.68     15.28 o
   3  10   6     1428.74     1444.05     26.33 o
   4  10   6      425.36      403.04     20.24 o
   5  10   6      705.24      712.90     15.67 o
   6  10   6        5.33       10.08      5.38 o
   7  10   6        4.33        8.34      5.30 o
   8  10   6       22.61       32.48      6.65 o
   9  10   6      168.35      149.98     22.69 o
  10  10   6       17.09       14.38      6.17 o
  11  10   6       37.03       32.75      9.47 o
  12  10   6        0.03       14.19      7.95 o
  13  10   6       22.89       44.54     10.58 o
  14  10   6       31.34       31.55     10.38 o
  15  10   6       25.79       29.43      8.37 o
 -15  11   6       59.63       30.94     14.73 o
 -14  11   6       91.38       66.29     14.27 o
 -13  11   6        7.65       10.48      6.40 o
 -12  11   6       21.70       34.61      9.08 o
 -11  11   6        1.36       11.24      6.20 o
 -10  11   6      363.45      329.80     42.86 o
  -9  11   6       87.67       64.02     15.60 o
  -8  11   6       68.35       86.53     14.53 o
  -7  11   6       96.05       98.94     14.17 o
  -6  11   6        0.02        8.35      5.40 o
  -5  11   6       15.23       16.59      5.37 o
  -4  11   6       76.59       91.74     12.64 o
  -3  11   6        0.38       13.90      5.71 o
  -2  11   6       66.01       67.96      8.35 o
  -1  11   6      327.74      328.56     24.49 o
   0  11   6      248.22      224.68     28.84 o
   1  11   6      979.13     1033.33     24.99 o
   2  11   6       17.02       22.06      4.67 o
   3  11   6       42.64       46.35      8.75 o
   4  11   6       27.36       20.14      5.50 o
   5  11   6      190.47      170.92     21.70 o
   6  11   6       54.39       51.40      9.31 o
   7  11   6       20.04       19.07      6.78 o
   8  11   6       83.30       83.61     14.81 o
   9  11   6       68.19       65.29     13.60 o
  10  11   6       74.06       82.70     13.75 o
  11  11   6       17.24       22.81      8.43 o
  12  11   6       35.13       61.88     14.86 o
  13  11   6        4.02        3.31     12.50 o
  14  11   6      171.56      185.59     35.90 o
 -13  12   6        5.80        7.58      6.08 o
 -12  12   6        6.39        6.64      5.92 o
 -11  12   6        3.29       11.30      6.29 o
 -10  12   6        5.66       10.46      7.59 o
  -9  12   6       37.87       57.84     10.30 o
  -8  12   6        3.35        9.49      6.62 o
  -7  12   6      226.70      195.72     27.45 o
  -6  12   6      126.91      140.49     19.70 o
  -5  12   6      192.28      170.67     24.06 o
  -4  12   6      348.97      312.23     27.62 o
  -3  12   6      218.22      219.58     29.28 o
  -2  12   6       16.94       26.47      5.87 o
  -1  12   6       39.66       45.87      8.81 o
   0  12   6       95.14      111.86     14.07 o
   1  12   6      141.26      124.33     17.39 o
   2  12   6       57.02       87.24     11.96 o
   3  12   6       13.29       10.59      3.52 o
   4  12   6       23.22       31.76      6.45 o
   5  12   6       23.15       25.00      7.25 o
   6  12   6        3.20        3.80      5.67 o
   7  12   6       94.01       70.22     14.46 o
   8  12   6       23.21       15.04      5.85 o
   9  12   6        4.97       15.58      8.49 o
  10  12   6        0.08        4.41      9.48 o
  11  12   6      189.15      169.94     39.72 o
  12  12   6        0.27       13.07      8.72 o
 -12  13   6      311.68      307.28     30.74 o
 -11  13   6        3.48        8.62      6.77 o
 -10  13   6       51.06       55.42     12.76 o
  -9  13   6      400.56      402.76     44.19 o
  -8  13   6       16.78       18.17      6.57 o
  -7  13   6        4.77       21.51      6.56 o
  -6  13   6       55.00       41.03     11.13 o
  -5  13   6       68.06       88.30     13.88 o
  -4  13   6       10.93       12.07      4.25 o
  -3  13   6        4.99       11.46      5.15 o
  -2  13   6      435.66      445.52     19.42 o
  -1  13   6       52.70       62.18     10.25 o
   0  13   6       10.96       20.47      5.18 o
   1  13   6       20.90       17.02      5.53 o
   2  13   6      197.79      214.93     26.73 o
   3  13   6       25.03       24.61      6.30 o
   4  13   6        0.05       13.07      5.33 o
   5  13   6        5.43       14.18      5.05 o
   6  13   6       30.94       24.70      6.66 o
   7  13   6      194.46      192.85     39.04 o
   8  13   6      102.95      115.66     23.46 o
   9  13   6      144.19      142.19     30.49 o
  10  13   6      119.32      103.70     21.13 o
  -9  14   6        5.22       14.07      6.84 o
  -8  14   6       11.43       24.34      7.02 o
  -7  14   6        7.17       17.53      6.59 o
  -6  14   6        6.08       12.40      5.28 o
  -5  14   6       76.94       74.83     14.16 o
  -4  14   6       10.97       17.28      5.69 o
  -3  14   6      164.99      168.12     25.28 o
  -2  14   6       37.98       43.84      7.10 o
  -1  14   6       57.53       59.99      8.95 o
   0  14   6      146.44      175.72     26.34 o
   1  14   6        0.21       13.89      5.62 o
   2  14   6        3.30        6.33      5.55 o
   3  14   6       63.64       46.65      9.06 o
   4  14   6       95.45       94.51     20.19 o
   5  14   6      372.43      334.72     25.78 o
   6  14   6      309.66      338.51     53.18 o
   7  14   6       54.69       42.64     11.02 o
   8  14   6       12.25        9.84      8.17 o
  -5  15   6      265.88      214.54     42.88 o
  -4  15   6        3.46       14.34      6.55 o
  -3  15   6       75.16       90.02     17.56 o
  -2  15   6       18.85       30.25      6.72 o
  -1  15   6      486.69      519.54     20.49 o
   0  15   6        9.02       18.58      6.95 o
   1  15   6        2.55        7.42      5.07 o
   2  15   6       66.70       63.12     15.74 o
   3  15   6       90.65       92.78     19.34 o
   4  15   6       56.76       64.48     15.19 o
 -21   0   7      109.58      136.07     55.07 o
 -19   0   7      674.04      708.10    148.23 o
 -17   0   7      237.45      189.14     53.35 o
 -15   0   7     2049.33     2106.34     41.21 o
 -13   0   7      367.03      363.74     17.66 o
 -11   0   7      267.96      281.90     11.25 o
  -9   0   7     1243.01     1220.79     20.78 o
  -7   0   7     4271.94     4421.31     56.05 o
  -5   0   7       42.28       73.55     11.83 o
  -3   0   7     6583.22     7152.58     83.85 o
  -1   0   7      678.16      684.34     10.47 o
   1   0   7        3.04        3.93      1.42 o
   3   0   7      155.41      225.65     26.71 o
   5   0   7      414.06      345.92      8.81 o
   7   0   7     7616.48     8355.36    208.87 o
   9   0   7      562.99      620.74     19.03 o
  11   0   7      834.07      868.62     29.42 o
  13   0   7      979.42     1028.05     24.34 o
  15   0   7       98.35      102.65     28.63 o
  17   0   7       25.64       21.19      7.76 o
  19   0   7      364.43      330.90     92.87 o
 -21   1   7        8.74       14.20     10.66 o
 -20   1   7       23.34       40.85     29.53 o
 -19   1   7        5.36       28.83     11.52 o
 -18   1   7       47.20       38.36     10.07 o
 -17   1   7       39.65       48.53     10.81 o
 -16   1   7       47.25       38.14      7.14 o
 -15   1   7     1476.24     1544.26     26.51 o
 -14   1   7      337.04      294.43     12.29 o
 -13   1   7     3481.94     3609.15     58.57 o
 -12   1   7      594.69      577.63     18.37 o
 -11   1   7      230.57      209.25      8.66 o
 -10   1   7     1155.54     1147.19     17.37 o
  -9   1   7     2764.22     2934.20     31.98 o
  -8   1   7       62.93       61.01      3.76 o
  -7   1   7       32.97       26.13      2.62 o
  -6   1   7     1924.32     2020.91     19.88 o
  -5   1   7     8030.34     8289.15    107.50 o
  -4   1   7      232.91      239.04      6.04 o
  -3   1   7     5852.47     6104.52     75.30 o
  -2   1   7     6808.32     7163.60     45.34 o
  -1   1   7       51.81       68.79      3.12 o
   0   1   7     6355.65     6711.28     54.58 o
   1   1   7      472.56      500.33      7.55 o
   2   1   7       64.55       46.38      3.03 o
   3   1   7       12.19       13.59      1.66 o
   4   1   7       39.83       59.94      3.85 o
   5   1   7      740.01      712.52     11.94 o
   6   1   7       25.52       42.85      5.04 o
   7   1   7      480.41      530.85     10.01 o
   8   1   7      695.34      739.72     19.58 o
   9   1   7        2.86        6.56      3.57 o
  10   1   7      301.50      299.92     13.47 o
  11   1   7     1442.50     1401.95     24.45 o
  12   1   7      882.91      881.07     19.01 o
  13   1   7       68.56       72.79      9.21 o
  14   1   7       76.56       86.27     11.15 o
  15   1   7       12.67       18.57      4.82 o
  16   1   7      130.36      112.78     19.13 o
  17   1   7        0.01        7.78      5.98 o
  18   1   7      449.95      517.58     24.91 o
  19   1   7      325.31      312.17     27.59 o
 -21   2   7        7.65       21.42     13.77 o
 -20   2   7        0.04       21.15     16.94 o
 -19   2   7      104.20       87.49     44.46 o
 -18   2   7        1.44       14.18      7.33 o
 -17   2   7       15.50       18.38      5.62 o
 -16   2   7      757.21      775.29     19.46 o
 -15   2   7      496.63      537.22     16.54 o
 -14   2   7       92.70       75.83      7.90 o
 -13   2   7      108.73      113.48      5.21 o
 -12   2   7       14.19       12.38      2.35 o
 -11   2   7      147.07      125.13      6.24 o
 -10   2   7     1643.22     1681.77     20.36 o
  -9   2   7     3010.83     3099.02     51.91 o
  -8   2   7        0.25        0.99      1.50 o
  -7   2   7      520.66      529.99      9.44 o
  -6   2   7      184.26      210.32      4.77 o
  -5   2   7     3168.50     3306.12     26.36 o
  -4   2   7      229.16      225.53      4.52 o
  -3   2   7     5525.56     5706.49     36.07 o
  -2   2   7     1118.37     1168.12     11.00 o
  -1   2   7     1998.28     2333.18     20.73 o
   0   2   7     2606.28     2581.86     27.78 o
   1   2   7     2354.35     2052.10     15.03 o
   2   2   7      234.06      177.65      5.09 o
   3   2   7     2342.19     2444.09     28.00 o
   4   2   7       69.26       60.46      5.78 o
   5   2   7     3506.68     3696.90     63.72 o
   6   2   7      115.25      131.37      7.50 o
   7   2   7      303.13      261.18      6.78 o
   8   2   7        4.59       10.89      3.23 o
   9   2   7       46.67       49.33      6.25 o
  10   2   7      120.35      127.50     14.11 o
  11   2   7      468.63      462.33     18.77 o
  12   2   7       71.79       63.71      8.65 o
  13   2   7      618.20      594.96     17.14 o
  14   2   7      374.88      370.15     23.35 o
  15   2   7        1.29        9.05      4.60 o
  16   2   7        0.16       13.45      5.48 o
  17   2   7       21.85       25.28      5.55 o
  18   2   7        3.69        7.83      5.12 o
  19   2   7        2.88        5.83      7.59 o
 -21   3   7      233.47      219.59     87.32 o
 -20   3   7      231.09      221.03     63.95 o
 -19   3   7      291.25      292.00     71.87 o
 -18   3   7       11.35        9.30      4.66 o
 -17   3   7        0.02        4.09      4.73 o
 -16   3   7        2.43        4.54      4.81 o
 -15   3   7        0.15        7.19      7.28 o
 -14   3   7     1686.34     1748.57     30.18 o
 -13   3   7      413.81      408.26     10.20 o
 -12   3   7        6.45        6.54      2.33 o
 -11   3   7     1368.30     1263.71     16.02 o
 -10   3   7      149.79      159.24      6.56 o
  -9   3   7       12.67        8.58      1.63 o
  -8   3   7       92.17       90.64      5.56 o
  -7   3   7     1420.31     1350.15     19.65 o
  -6   3   7     4920.74     5265.76     52.39 o
  -5   3   7     1308.51     1347.87     17.62 o
  -4   3   7      228.53      284.80      5.57 o
  -3   3   7      170.75      174.86      4.04 o
  -2   3   7      772.24      761.03     14.68 o
  -1   3   7      621.17      590.46     10.04 o
   0   3   7      580.73      601.53      6.22 o
   1   3   7     1624.65     1740.33     17.19 o
   2   3   7      648.93      657.80     11.61 o
   3   3   7     1669.33     1805.05     72.59 o
   4   3   7     2564.74     2789.36     46.38 o
   5   3   7       55.41       60.08      6.69 o
   6   3   7      962.10     1095.18     16.67 o
   7   3   7        6.99        7.29      2.56 o
   8   3   7     1029.46     1109.97     15.73 o
   9   3   7        0.13        5.51      2.94 o
  10   3   7     2133.90     2093.23     42.43 o
  11   3   7     3299.71     3395.90     67.85 o
  12   3   7      645.19      661.59     15.38 o
  13   3   7       37.19       41.05      6.85 o
  14   3   7       59.14       63.72     10.69 o
  15   3   7      601.20      642.91     24.66 o
  16   3   7       49.09       39.97      9.35 o
  17   3   7        9.45       10.25      4.85 o
  18   3   7      395.31      441.73     26.30 o
  19   3   7      106.80       79.82     25.15 o
 -20   4   7      212.96      255.76     87.54 o
 -19   4   7        6.27       17.27     18.29 o
 -18   4   7       38.50       52.15     12.19 o
 -17   4   7       50.36       34.56      7.75 o
 -16   4   7      269.64      244.31     16.21 o
 -15   4   7      363.00      344.41     19.00 o
 -14   4   7       66.57       80.90     10.39 o
 -13   4   7      318.98      327.47     30.75 o
 -12   4   7      464.30      408.28     17.88 o
 -11   4   7        0.81        3.54      1.49 o
 -10   4   7       96.26       76.10      5.42 o
  -9   4   7       40.38       44.74      5.09 o
  -8   4   7      968.53     1009.35     19.89 o
  -7   4   7      206.79      209.05      5.31 o
  -6   4   7       14.74       20.51      2.54 o
  -5   4   7       12.00        9.51      1.97 o
  -4   4   7       84.33       91.97      5.89 o
  -3   4   7      664.30      631.72      9.65 o
  -2   4   7      384.04      368.56      9.90 o
  -1   4   7       19.02       17.96      2.54 o
   0   4   7      100.19      128.63      4.40 o
   1   4   7       26.94       40.30      3.89 o
   2   4   7      157.85      109.73      5.86 o
   3   4   7      210.03      189.17     13.29 o
   4   4   7     1158.54     1263.09     21.60 o
   5   4   7       70.10       66.41      5.45 o
   6   4   7      257.96      248.01     12.40 o
   7   4   7      296.16      264.74      8.76 o
   8   4   7       91.00       97.91     10.80 o
   9   4   7        7.16        8.39      2.92 o
  10   4   7       69.90       73.17      9.02 o
  11   4   7        6.05        6.55      3.79 o
  12   4   7      777.41      762.90     14.62 o
  13   4   7      133.11      131.89     12.89 o
  14   4   7      306.43      265.40     15.75 o
  15   4   7        6.30       16.24      4.26 o
  16   4   7        0.29       13.78      4.81 o
  17   4   7      137.49      129.80     18.18 o
  18   4   7       16.10       23.18      7.61 o
  19   4   7      173.99      147.26     32.05 o
 -20   5   7       40.21       71.64     24.64 o
 -19   5   7      342.82      387.06     29.78 o
 -18   5   7       19.99       15.48      6.94 o
 -17   5   7       24.06       30.51      9.29 o
 -16   5   7        4.19        8.13      5.99 o
 -15   5   7       43.99       54.53      9.02 o
 -14   5   7       94.83       72.19     15.94 o
 -13   5   7      163.72      182.96     22.01 o
 -12   5   7      196.77      191.82     27.65 o
 -11   5   7       10.10       12.54      3.14 o
 -10   5   7      326.68      273.00     10.67 o
  -9   5   7      165.83      147.72      6.10 o
  -8   5   7      101.48      105.62      6.71 o
  -7   5   7      476.92      461.60      9.86 o
  -6   5   7      635.73      642.74     10.60 o
  -5   5   7       40.52       54.10      7.08 o
  -4   5   7      969.44     1086.01     15.92 o
  -3   5   7      469.63      476.40      9.29 o
  -2   5   7     1401.84     1463.51     17.14 o
  -1   5   7      924.25      878.99     14.51 o
   0   5   7       86.50      109.76     10.32 o
   1   5   7      264.21      316.87      6.84 o
   2   5   7        7.49        1.87      2.29 o
   3   5   7     2535.16     2851.04     29.30 o
   4   5   7      136.78      127.14      6.21 o
   5   5   7        8.84        5.50      1.84 o
   6   5   7      587.00      625.28     11.91 o
   7   5   7      221.51      243.42     11.99 o
   8   5   7      283.37      263.04     13.37 o
   9   5   7      102.87      105.92     12.39 o
  10   5   7       38.28       37.69      6.27 o
  11   5   7      736.45      735.01     14.74 o
  12   5   7       13.74       15.23      4.38 o
  13   5   7     1117.72     1117.28     20.82 o
  14   5   7       26.25       31.67      8.07 o
  15   5   7      250.22      217.91     16.83 o
  16   5   7       21.94       33.69     10.24 o
  17   5   7        4.06        5.38      8.61 o
  18   5   7        1.85        5.93      5.92 o
 -19   6   7        4.47        8.12      8.11 o
 -18   6   7      113.35      111.23     25.09 o
 -17   6   7      189.10      203.56     34.78 o
 -16   6   7       55.83       70.77     15.04 o
 -15   6   7        1.45        9.25      4.64 o
 -14   6   7      818.56      825.49     22.66 o
 -13   6   7      315.87      349.56     16.56 o
 -12   6   7      215.74      191.97     25.82 o
 -11   6   7       86.64       85.42     13.13 o
 -10   6   7      660.48      630.72     16.53 o
  -9   6   7       81.54       89.02     10.28 o
  -8   6   7     2529.44     2506.87     29.58 o
  -7   6   7       64.19       57.80      7.05 o
  -6   6   7      173.29      152.63      7.66 o
  -5   6   7      118.17       95.45     10.18 o
  -4   6   7      770.43      765.17     14.03 o
  -3   6   7     2220.15     2413.43     29.96 o
  -2   6   7       82.06      124.96     13.98 o
  -1   6   7      274.53      265.11     11.17 o
   0   6   7      287.13      269.87      7.26 o
   1   6   7     1270.49     1338.15     20.19 o
   2   6   7       80.91       85.25     10.43 o
   3   6   7      167.33      203.90     10.10 o
   4   6   7        7.97       13.51      3.08 o
   5   6   7        1.45        2.84      2.97 o
   6   6   7       57.46       47.79      6.11 o
   7   6   7       36.18       39.98      5.51 o
   8   6   7        6.07       14.55      2.79 o
   9   6   7      149.10      154.82     11.59 o
  10   6   7      382.55      421.73     15.37 o
  11   6   7      399.81      390.83     15.64 o
  12   6   7      369.48      384.01     22.24 o
  13   6   7        0.41       10.21      6.20 o
  14   6   7      228.62      206.31     18.38 o
  15   6   7      199.06      167.33     35.77 o
  16   6   7       25.84       20.46      8.15 o
  17   6   7       60.83       60.27     15.18 o
  18   6   7       20.96       17.24      9.88 o
 -19   7   7       19.15       14.57      6.72 o
 -18   7   7        3.72        7.86      5.56 o
 -17   7   7        1.50       10.75      7.51 o
 -16   7   7       35.79       35.54      8.80 o
 -15   7   7        0.50        6.29      4.15 o
 -14   7   7      237.16      228.80     17.13 o
 -13   7   7      747.52      702.20     20.63 o
 -12   7   7      276.45      329.22     20.03 o
 -11   7   7       75.07       88.23     11.60 o
 -10   7   7      533.40      467.07     17.03 o
  -9   7   7        5.06        5.79      2.34 o
  -8   7   7        0.68        9.67      3.04 o
  -7   7   7      798.73      814.32     16.70 o
  -6   7   7       38.34       27.85      4.22 o
  -5   7   7      182.49      173.03     13.75 o
  -4   7   7        1.06        5.83      3.59 o
  -3   7   7      109.12      127.50     15.28 o
  -2   7   7      427.25      505.89     11.28 o
  -1   7   7      831.85      847.54     25.72 o
   0   7   7        3.71       16.70      3.18 o
   1   7   7       37.14       39.89      5.66 o
   2   7   7     1461.64     1520.28     30.48 o
   3   7   7        2.88        8.49      3.57 o
   4   7   7      168.20      134.11     14.52 o
   5   7   7        3.41        9.39      3.17 o
   6   7   7       25.49       20.05      3.75 o
   7   7   7      118.36      137.44     15.96 o
   8   7   7      758.81      801.46     16.26 o
   9   7   7       52.69       67.38     11.33 o
  10   7   7      182.49      206.99     14.26 o
  11   7   7      301.51      269.58     11.74 o
  12   7   7      397.18      360.32     19.87 o
  13   7   7       53.31       43.05      9.69 o
  14   7   7       43.31       45.66      9.54 o
  15   7   7       38.70       43.26      9.69 o
  16   7   7       87.43      101.57     31.13 o
  17   7   7      164.88      153.96     32.86 o
 -18   8   7      111.97       99.98     27.42 o
 -17   8   7      150.80      119.17     31.27 o
 -16   8   7       10.31        9.29      6.55 o
 -15   8   7        1.33       10.37      5.19 o
 -14   8   7       98.15       82.56     14.71 o
 -13   8   7       22.44       33.82      6.77 o
 -12   8   7      130.13      133.10     21.67 o
 -11   8   7       82.35       70.30     14.51 o
 -10   8   7     2334.29     2385.90     48.71 o
  -9   8   7      897.30      950.10     33.62 o
  -8   8   7      451.67      450.38     13.84 o
  -7   8   7      497.57      459.44     13.35 o
  -6   8   7      154.75       87.10     40.64 o
  -5   8   7       39.92       36.19      6.11 o
  -4   8   7       11.25       12.83      4.16 o
  -3   8   7       11.45       18.23      4.18 o
  -2   8   7      750.61      748.49     18.99 o
  -1   8   7        4.70       18.49      4.53 o
   0   8   7      322.59      335.72     22.36 o
   1   8   7       45.07       61.90      8.20 o
   2   8   7      401.61      385.10     13.16 o
   3   8   7      166.31      167.35     13.88 o
   4   8   7        5.03        5.36      2.82 o
   5   8   7       77.43       94.64     10.54 o
   6   8   7        1.37        9.47      4.21 o
   7   8   7      313.90      305.91     21.26 o
   8   8   7     1932.48     1997.43     31.11 o
   9   8   7       16.59       16.97      5.95 o
  10   8   7        1.35        7.44      4.11 o
  11   8   7       35.13       29.83      5.66 o
  12   8   7        5.92       21.89      5.14 o
  13   8   7       17.32       16.47      6.42 o
  14   8   7       83.03       90.92     17.18 o
  15   8   7       61.85       65.54     17.85 o
  16   8   7       22.32       48.70     15.29 o
 -17   9   7        8.93       22.43     12.00 o
 -16   9   7       15.07       19.28      8.95 o
 -15   9   7        0.67       10.66      5.28 o
 -14   9   7        3.35        4.64      5.57 o
 -13   9   7      300.90      318.66     25.11 o
 -12   9   7       74.17       66.04     12.15 o
 -11   9   7        6.30        7.24      6.68 o
 -10   9   7        0.48       12.08      5.87 o
  -9   9   7      287.54      286.99     30.91 o
  -8   9   7      385.57      366.96     13.86 o
  -7   9   7     1075.93     1054.85     20.20 o
  -6   9   7      904.67      857.63     16.97 o
  -5   9   7     2110.13     2114.28     33.43 o
  -4   9   7      288.78      289.62     16.39 o
  -3   9   7       26.66       36.41      5.55 o
  -2   9   7      713.29      752.56     17.36 o
  -1   9   7        0.25       11.74      4.15 o
   0   9   7        0.04        8.30      4.36 o
   1   9   7     1277.82     1188.95     23.49 o
   2   9   7      272.02      267.97     29.28 o
   3   9   7        7.52        8.32      3.21 o
   4   9   7     1972.27     2087.77     34.38 o
   5   9   7      841.54      876.53     16.16 o
   6   9   7      778.95      783.11     15.35 o
   7   9   7      214.24      230.70     18.49 o
   8   9   7      293.58      295.97     13.37 o
   9   9   7       50.18       41.14      7.72 o
  10   9   7       11.02       15.91      4.24 o
  11   9   7        1.89        8.51      4.15 o
  12   9   7       15.57       15.46      8.06 o
  13   9   7       64.49       65.04     17.26 o
  14   9   7        0.00       12.77      8.28 o
  15   9   7      117.24      149.76     33.19 o
  16   9   7      196.09      144.29     40.25 o
 -16  10   7      387.41      427.75     25.19 o
 -15  10   7        6.75       20.69      7.15 o
 -14  10   7        1.87        7.42      4.97 o
 -13  10   7        1.60        7.04      4.99 o
 -12  10   7      225.89      183.23     31.47 o
 -11  10   7       76.65       73.16     14.14 o
 -10  10   7       64.92       60.14     11.40 o
  -9  10   7      174.52      161.37     18.15 o
  -8  10   7        1.53        9.76      3.84 o
  -7  10   7     1529.00     1521.43     32.13 o
  -6  10   7      176.77      170.85     20.79 o
  -5  10   7      114.92      143.18     17.87 o
  -4  10   7        2.08        6.48      4.86 o
  -3  10   7        0.17        5.88      3.93 o
  -2  10   7       46.11       60.85      9.15 o
  -1  10   7      169.14      156.93     19.11 o
   0  10   7      116.90      123.81     14.42 o
   1  10   7      393.04      333.07     17.77 o
   2  10   7       99.08      120.00     15.96 o
   3  10   7     1039.67      974.94     18.16 o
   4  10   7       13.33       11.45      5.84 o
   5  10   7        0.29       -1.50      5.84 o
   6  10   7       56.71       51.23      8.18 o
   7  10   7       44.50       38.92     12.94 o
   8  10   7       45.36       37.97      7.08 o
   9  10   7       42.66       43.83      9.17 o
  10  10   7      330.45      301.07     47.20 o
  11  10   7       31.80       23.01      8.76 o
  12  10   7      175.92      192.09     38.24 o
  13  10   7       36.04       51.22     11.30 o
  14  10   7      196.61      242.60     40.08 o
 -15  11   7      180.23      168.53     30.86 o
 -14  11   7       43.06       54.94     11.50 o
 -13  11   7      544.63      592.66     25.36 o
 -12  11   7        0.30       11.14      5.12 o
 -11  11   7        0.47        7.52      6.42 o
 -10  11   7        1.87        8.57      4.97 o
  -9  11   7       50.36       46.31      7.12 o
  -8  11   7       49.82       54.34     10.61 o
  -7  11   7      135.18       82.55     20.90 o
  -6  11   7      281.73      254.05     27.48 o
  -5  11   7      170.34      155.46     21.60 o
  -4  11   7       33.80       41.30      7.78 o
  -3  11   7      654.41      568.44     16.61 o
  -2  11   7       88.95       95.95     11.63 o
  -1  11   7       66.06       60.02      9.11 o
   0  11   7      144.57      127.81     19.23 o
   1  11   7      188.73      184.56     22.79 o
   2  11   7      265.38      291.83     23.80 o
   3  11   7       53.21       54.80     10.71 o
   4  11   7       44.69       49.09      7.21 o
   5  11   7      167.17      156.83     20.79 o
   6  11   7       67.48       73.95     15.09 o
   7  11   7       98.83       95.43     16.16 o
   8  11   7      177.82      161.20     25.24 o
   9  11   7        0.94       14.15      9.38 o
  10  11   7      141.48      141.27     29.22 o
  11  11   7        8.62       24.52     10.09 o
  12  11   7        6.58       12.07      7.33 o
  13  11   7       41.70       37.53     11.22 o
 -13  12   7       36.37       52.23     13.27 o
 -12  12   7       59.37       56.13     12.60 o
 -11  12   7       32.43       28.45      9.52 o
 -10  12   7       20.64       20.53      5.89 o
  -9  12   7        2.27       12.10      5.28 o
  -8  12   7      238.98      228.25     39.27 o
  -7  12   7      195.83      214.83     30.79 o
  -6  12   7      105.67      114.67     14.40 o
  -5  12   7       72.80       81.67     12.17 o
  -4  12   7       10.92       21.78      6.90 o
  -3  12   7       90.19       93.13     12.12 o
  -2  12   7      118.91      114.16     13.04 o
  -1  12   7        6.18        7.89      4.98 o
   0  12   7      588.33      609.08     25.04 o
   1  12   7       11.37       25.06      6.43 o
   2  12   7        0.52        3.47      5.39 o
   3  12   7       11.51       25.78      6.91 o
   4  12   7       82.83       53.11     10.29 o
   5  12   7      254.42      272.21     16.73 o
   6  12   7       29.43       28.09      6.78 o
   7  12   7       15.84       20.80      5.69 o
   8  12   7        2.26        9.33      6.82 o
   9  12   7       20.61       38.17      9.50 o
  10  12   7        0.11       11.12      8.35 o
  11  12   7        0.00       19.69      7.64 o
  12  12   7        9.44       21.98      8.27 o
 -11  13   7      564.32      600.49     25.08 o
 -10  13   7        0.32       13.35      5.73 o
  -9  13   7       25.51       22.77      9.23 o
  -8  13   7       38.17       19.43      8.02 o
  -7  13   7      326.36      311.18     48.29 o
  -6  13   7        3.08        5.32      6.93 o
  -5  13   7       64.27       54.50      8.52 o
  -4  13   7       68.00       71.04     10.36 o
  -3  13   7       56.91       49.68      8.37 o
  -2  13   7      199.23      191.43     24.66 o
  -1  13   7      213.29      217.95     30.92 o
   0  13   7        6.31        9.92      6.82 o
   1  13   7      562.67      591.17     20.32 o
   2  13   7        0.12       12.42      5.44 o
   3  13   7       96.26       95.01     15.08 o
   4  13   7       67.23       60.00     10.61 o
   5  13   7       62.51       66.65     14.60 o
   6  13   7        8.50       10.04      6.52 o
   7  13   7      241.23      216.25     39.70 o
   8  13   7      124.60       97.49     29.27 o
   9  13   7      273.81      240.73     58.53 o
  10  13   7        8.82       16.79      7.45 o
  -9  14   7      301.00      333.32     43.33 o
  -8  14   7       71.62       73.16     14.25 o
  -7  14   7        7.63        8.91      7.70 o
  -6  14   7        2.61        8.89      6.21 o
  -5  14   7       30.31       31.93      9.70 o
  -4  14   7        1.33        9.48      6.06 o
  -3  14   7        4.70       12.18      7.42 o
  -2  14   7       47.77       39.00      7.08 o
  -1  14   7        5.32       10.80      5.39 o
   0  14   7       61.16       61.33     12.05 o
   1  14   7        5.21       15.13      5.48 o
   2  14   7       10.30       18.60      6.10 o
   3  14   7       61.24       58.66     10.17 o
   4  14   7       71.91       55.58     11.76 o
   5  14   7       72.27       65.62     14.48 o
   6  14   7      128.26      124.20     30.55 o
   7  14   7       14.25       17.06      9.84 o
  -4  15   7        6.40       13.88      5.87 o
  -3  15   7       15.04       17.03      5.34 o
  -2  15   7      142.05      107.40     24.43 o
  -1  15   7       35.29       33.01      8.23 o
   0  15   7       47.56       26.98      7.56 o
   1  15   7        8.04       18.93      6.86 o
   2  15   7       20.02        9.01      8.46 o
   3  15   7       68.33       65.94     16.78 o
 -20   0   8       45.60       44.74     18.73 o
 -18   0   8        8.25       15.45     12.49 o
 -16   0   8        2.59        7.86      6.94 o
 -14   0   8      264.69      305.99     15.66 o
 -12   0   8        0.07        1.61      3.44 o
 -10   0   8      226.87      236.27      9.82 o
  -8   0   8     5975.63     6274.72     63.68 o
  -6   0   8     3689.93     3770.49    148.36 o
  -4   0   8     7224.03     7917.95    175.72 o
  -2   0   8    14015.48    14159.24    215.82 o
   0   0   8    17040.12    18524.44    102.26 o
   2   0   8      695.92      759.26     12.57 o
   4   0   8      604.93      637.87     16.04 o
   6   0   8      143.88      149.95      9.35 o
   8   0   8      371.47      329.17     19.95 o
  10   0   8      105.38       96.86     15.76 o
  12   0   8     1939.17     1939.44     44.72 o
  14   0   8      397.32      417.45     21.01 o
  16   0   8       14.93       16.61      4.76 o
  18   0   8      751.02      822.98     55.51 o
 -21   1   8       55.54       54.20     28.72 o
 -20   1   8      259.48      253.63     63.02 o
 -19   1   8       63.66       56.27     24.58 o
 -18   1   8      397.16      367.10    112.12 o
 -17   1   8       22.01       18.54      6.67 o
 -16   1   8     1122.61     1158.83     22.37 o
 -15   1   8     1049.67     1081.87     34.16 o
 -14   1   8      476.07      464.15     11.25 o
 -13   1   8      133.02      125.97     15.02 o
 -12   1   8      102.81      109.22      5.48 o
 -11   1   8     1556.66     1643.93     26.19 o
 -10   1   8     1688.05     1722.58     17.53 o
  -9   1   8      400.56      379.49      5.52 o
  -8   1   8       21.89       23.05      2.77 o
  -7   1   8        0.51        3.83      1.55 o
  -6   1   8       28.95       42.12      5.35 o
  -5   1   8        1.41       13.35      2.24 o
  -4   1   8     9290.88    10061.66    121.64 o
  -3   1   8     5294.39     5433.43     51.71 o
  -2   1   8      311.49      330.61      7.85 o
  -1   1   8     2634.01     2782.91     18.05 o
   0   1   8     2668.18     2870.69     27.80 o
   1   1   8      297.03      334.37      5.16 o
   2   1   8       55.22       49.63      6.92 o
   3   1   8      542.13      318.95     66.54 o
   4   1   8       24.60       36.38      3.30 o
   5   1   8      988.32      902.62     14.79 o
   6   1   8       80.68       98.18     10.31 o
   7   1   8      181.69      211.62      6.54 o
   8   1   8      886.57      926.76     18.02 o
   9   1   8       18.21       21.35      3.84 o
  10   1   8      788.70      800.41     20.41 o
  11   1   8      886.09      933.08     21.60 o
  12   1   8        5.73        8.32      4.10 o
  13   1   8     1778.62     1776.48     39.81 o
  14   1   8      325.30      269.05     18.23 o
  15   1   8      602.84      626.50     20.77 o
  16   1   8       75.74       75.07     13.03 o
  17   1   8       35.77       38.45     10.95 o
  18   1   8       74.50       70.06     22.91 o
  19   1   8      242.33      245.38     47.53 o
 -21   2   8        0.11       14.79     15.78 o
 -20   2   8        8.85       21.74     15.69 o
 -19   2   8       89.94       79.73     28.39 o
 -18   2   8        1.72       19.36     13.62 o
 -17   2   8       21.43       15.86      9.04 o
 -16   2   8        0.64       13.26      4.55 o
 -15   2   8     3280.55     3342.07     66.50 o
 -14   2   8     1303.57     1344.90     21.75 o
 -13   2   8      456.13      445.68     17.12 o
 -12   2   8       68.53       63.67      7.48 o
 -11   2   8        1.95        6.90      2.11 o
 -10   2   8       39.26       39.88      4.25 o
  -9   2   8      851.58      878.28     20.12 o
  -8   2   8       10.36       13.54      2.26 o
  -7   2   8       69.13       62.21      3.85 o
  -6   2   8      471.08      438.74      6.94 o
  -5   2   8       57.08       31.83      4.23 o
  -4   2   8     1170.71     1204.14     13.96 o
  -3   2   8      295.76      311.21      4.31 o
  -2   2   8       39.38       28.55      2.77 o
  -1   2   8      123.36      109.68      4.06 o
   0   2   8      373.55      347.90      5.29 o
   1   2   8     3516.24     3692.82     24.76 o
   2   2   8        6.91        8.48      2.55 o
   3   2   8      467.21      431.14     14.16 o
   4   2   8      121.90      131.96      8.61 o
   5   2   8     1162.49      544.27    229.33 o
   6   2   8     2159.35     2126.62     24.86 o
   7   2   8      913.30      857.45     16.61 o
   8   2   8       65.35       51.63      5.55 o
   9   2   8      839.08      854.20     13.15 o
  10   2   8       53.53       58.90      7.24 o
  11   2   8     1469.51     1486.70     39.32 o
  12   2   8      751.76      763.46     14.67 o
  13   2   8       52.64       47.41      6.52 o
  14   2   8       42.01       40.17      6.44 o
  15   2   8        0.77        8.76      4.14 o
  16   2   8       93.68       87.30     18.56 o
  17   2   8      145.53      136.66     26.08 o
  18   2   8      174.66      159.81     42.40 o
  19   2   8       18.30       28.69      9.05 o
 -20   3   8        1.86       16.76     11.61 o
 -19   3   8       13.89       27.60     14.31 o
 -18   3   8      421.93      338.80     52.08 o
 -17   3   8       46.12       48.41     10.81 o
 -16   3   8       42.08       45.23      9.53 o
 -15   3   8      440.74      417.49     25.13 o
 -14   3   8      688.33      709.66     16.14 o
 -13   3   8      419.63      414.78     10.58 o
 -12   3   8      855.20      793.09     20.32 o
 -11   3   8      141.87      135.19      5.80 o
 -10   3   8       85.07       70.40      7.58 o
  -9   3   8       36.31       32.58      3.85 o
  -8   3   8     2450.81     2324.98     25.53 o
  -7   3   8        0.93        3.42      1.52 o
  -6   3   8      334.27      271.69      6.19 o
  -5   3   8     1505.97     1487.60     14.47 o
  -4   3   8      188.49      203.00      4.24 o
  -3   3   8     2707.35     2864.76     35.23 o
  -2   3   8      546.83      440.63      6.89 o
  -1   3   8     1698.74     1745.28     19.13 o
   0   3   8     1021.55      962.23     16.65 o
   1   3   8      118.35      111.19      7.88 o
   2   3   8     1587.19     1554.30     19.63 o
   3   3   8      329.60      306.87      8.69 o
   4   3   8     1017.07      968.89     30.77 o
   5   3   8      223.62      179.07     12.02 o
   6   3   8       48.92       32.42      5.56 o
   7   3   8       65.25       85.63      7.98 o
   8   3   8        1.30        9.62      3.10 o
   9   3   8      256.38      255.56     10.79 o
  10   3   8      751.66      690.29     28.53 o
  11   3   8       60.14       61.67      7.42 o
  12   3   8      517.21      497.94     19.27 o
  13   3   8      286.04      267.93     28.07 o
  14   3   8       31.98       29.78      5.53 o
  15   3   8      132.90      103.65     17.06 o
  16   3   8        5.09       13.56      4.94 o
  17   3   8       29.77       26.22      7.41 o
  18   3   8      169.36      136.97     31.25 o
  19   3   8       21.18       15.24      9.15 o
 -20   4   8      111.32      149.41     33.64 o
 -19   4   8      145.11      170.80     46.02 o
 -18   4   8      252.02      257.47     20.64 o
 -17   4   8        1.26       10.43      7.22 o
 -16   4   8      346.00      308.05     16.04 o
 -15   4   8      489.20      530.81     24.98 o
 -14   4   8      951.93      871.87     38.24 o
 -13   4   8       14.53       21.77      5.09 o
 -12   4   8      497.02      443.71     14.09 o
 -11   4   8      590.30      528.75     18.19 o
 -10   4   8      679.83      614.30     16.91 o
  -9   4   8      589.83      610.03     12.92 o
  -8   4   8     1753.08     1873.45     27.50 o
  -7   4   8     1641.23     1680.59     20.55 o
  -6   4   8      450.42      409.84      7.87 o
  -5   4   8       43.23       40.21      4.38 o
  -4   4   8      255.06      252.63      4.84 o
  -3   4   8       23.46       11.32      1.99 o
  -2   4   8      158.27      168.32      4.92 o
  -1   4   8      659.52      617.04     13.48 o
   0   4   8      528.80      482.39      8.94 o
   1   4   8      282.56      239.87      4.93 o
   2   4   8     3354.45     3512.31     48.22 o
   3   4   8      426.65      433.23     16.88 o
   4   4   8     1323.36     1323.56     30.56 o
   5   4   8      605.62      631.53     12.66 o
   6   4   8       50.38       44.01      6.04 o
   7   4   8        5.18        5.68      2.56 o
   8   4   8       48.02       46.55      6.05 o
   9   4   8      191.23      196.95     11.14 o
  10   4   8      222.97      231.10     10.29 o
  11   4   8      142.25      150.95     16.59 o
  12   4   8       27.14       31.84      5.76 o
  13   4   8      829.91      757.18     16.90 o
  14   4   8      147.84      162.03     11.95 o
  15   4   8      116.02      104.63     17.54 o
  16   4   8       24.71       23.45      9.18 o
  17   4   8      370.42      370.51     49.64 o
  18   4   8       24.18       18.46      8.85 o
 -20   5   8       83.54       66.07     17.93 o
 -19   5   8       29.08       26.62      8.73 o
 -18   5   8       99.13       99.73     21.43 o
 -17   5   8       55.51       68.14     11.92 o
 -16   5   8      243.95      254.55     19.76 o
 -15   5   8     1497.86     1459.61     28.71 o
 -14   5   8      258.73      249.51     16.03 o
 -13   5   8      346.70      312.04     21.32 o
 -12   5   8      181.26      190.64     12.84 o
 -11   5   8      183.13      161.45      7.52 o
 -10   5   8      270.61      304.56      8.91 o
  -9   5   8      599.91      548.47     17.38 o
  -8   5   8      133.98      127.86      6.86 o
  -7   5   8      207.27      150.81      6.79 o
  -6   5   8      809.38      837.11     13.67 o
  -5   5   8       91.16       91.58     11.31 o
  -4   5   8       55.12       63.92      7.04 o
  -3   5   8        0.32        6.05      2.09 o
  -2   5   8      224.64      198.92      6.60 o
  -1   5   8       32.57       28.02      3.56 o
   0   5   8        2.98        8.62      2.43 o
   1   5   8      193.31      203.04      8.48 o
   2   5   8      243.52      273.88      6.04 o
   3   5   8       66.95       79.21      5.24 o
   4   5   8      174.37      201.22      7.54 o
   5   5   8       10.12       15.16      2.39 o
   6   5   8      103.60       98.82      5.62 o
   7   5   8       67.43       65.70      8.57 o
   8   5   8        4.69       10.02      3.92 o
   9   5   8        3.78        5.02      1.97 o
  10   5   8       73.63       48.64      7.94 o
  11   5   8      157.17      154.33     19.11 o
  12   5   8      102.38       91.88     13.47 o
  13   5   8        9.93       17.81      5.18 o
  14   5   8      115.40      120.00     17.33 o
  15   5   8      116.21      108.33     20.24 o
  16   5   8      281.47      282.56     39.07 o
  17   5   8      331.14      289.15     45.40 o
  18   5   8      204.45      186.41     33.76 o
 -19   6   8       21.72       17.49      9.66 o
 -18   6   8        2.25       13.63     14.93 o
 -17   6   8       12.93       15.25      5.51 o
 -16   6   8        0.90        8.42      5.80 o
 -15   6   8       32.36       36.61      7.70 o
 -14   6   8      214.79      194.76     15.29 o
 -13   6   8       92.08       88.37     11.86 o
 -12   6   8       62.32       55.71      8.37 o
 -11   6   8      223.23      178.63      8.72 o
 -10   6   8       55.13       55.06      8.22 o
  -9   6   8       12.80       10.40      2.66 o
  -8   6   8       29.32       20.53      3.24 o
  -7   6   8       20.20       34.85      4.80 o
  -6   6   8      124.22      141.13     10.54 o
  -5   6   8      444.84      413.15      8.55 o
  -4   6   8        1.31        5.04      3.06 o
  -3   6   8       26.22       44.70      6.85 o
  -2   6   8     4794.41     5054.50     96.58 o
  -1   6   8       18.25       19.93      3.47 o
   0   6   8     3843.00     3932.76     43.38 o
   1   6   8      865.51      826.91     15.15 o
   2   6   8     1100.15     1151.78     14.44 o
   3   6   8      710.48      700.41     12.69 o
   4   6   8      267.11      259.75     10.40 o
   5   6   8        4.37        5.42      4.01 o
   6   6   8       23.80       34.55      4.83 o
   7   6   8       62.43       67.36      8.65 o
   8   6   8      443.73      385.88     16.35 o
   9   6   8     1912.80     1936.96     30.53 o
  10   6   8      296.94      258.82     11.44 o
  11   6   8        5.85       11.18      5.21 o
  12   6   8       34.52       37.65      6.96 o
  13   6   8       12.53       20.20      6.87 o
  14   6   8       68.99       64.21     12.17 o
  15   6   8       15.32       18.82      9.00 o
  16   6   8      167.49      154.90     34.87 o
  17   6   8      278.28      338.62     33.15 o
 -18   7   8      101.92       89.88     24.62 o
 -17   7   8       22.74       42.88     18.78 o
 -16   7   8      334.12      397.70     25.08 o
 -15   7   8       50.92       61.08     10.31 o
 -14   7   8      433.08      440.11     28.30 o
 -13   7   8        3.68        6.12      4.94 o
 -12   7   8     1605.09     1582.61     36.35 o
 -11   7   8       59.47       73.24     12.52 o
 -10   7   8      203.63      149.73     15.04 o
  -9   7   8       27.27       19.91      4.72 o
  -8   7   8      416.13      368.36     19.12 o
  -7   7   8      189.92      191.34     22.23 o
  -6   7   8      198.14      194.13     16.22 o
  -5   7   8       37.09       37.64      6.62 o
  -4   7   8        7.31        7.56      3.53 o
  -3   7   8        1.74        6.97      3.75 o
  -2   7   8      653.59      666.98     13.32 o
  -1   7   8      610.49      674.61     14.22 o
   0   7   8       16.18       24.23      3.28 o
   1   7   8       16.88       22.06      3.31 o
   2   7   8       31.94       35.45      5.31 o
   3   7   8        2.86        6.39      2.60 o
   4   7   8      444.22      448.86     11.02 o
   5   7   8       29.70       33.17      5.67 o
   6   7   8      454.81      432.63     11.32 o
   7   7   8      738.86      730.76     17.07 o
   8   7   8     1410.39     1407.94     25.24 o
   9   7   8      915.01      875.21     16.61 o
  10   7   8      293.97      330.54     16.40 o
  11   7   8      204.37      186.90     12.94 o
  12   7   8      200.88      187.11     30.34 o
  13   7   8       67.38       51.11     11.32 o
  14   7   8      153.81      132.79     30.15 o
  15   7   8      194.11      193.22     28.29 o
  16   7   8       84.05       60.82     13.23 o
  17   7   8      170.32      124.24     34.26 o
 -18   8   8       21.46       25.77     10.61 o
 -17   8   8      134.31       97.08     19.49 o
 -16   8   8        5.74       14.11      6.86 o
 -15   8   8       26.94       20.02      8.67 o
 -14   8   8      239.78      257.17     33.40 o
 -13   8   8      207.12      185.13     27.59 o
 -12   8   8      220.49      189.52     25.49 o
 -11   8   8       26.71       22.86      5.75 o
 -10   8   8     1325.00     1292.88     30.56 o
  -9   8   8      663.15      659.08     13.44 o
  -8   8   8      334.52      313.48     14.49 o
  -7   8   8      368.76      402.05     16.56 o
  -6   8   8      545.09      513.43     14.17 o
  -5   8   8      317.85      318.31     19.85 o
  -4   8   8     1472.26     1369.59     24.09 o
  -3   8   8      216.35      244.90     25.93 o
  -2   8   8       30.19       45.93      7.17 o
  -1   8   8      299.70      302.85     13.47 o
   0   8   8      126.91      135.38     13.90 o
   1   8   8      166.66      155.48     10.04 o
   2   8   8       26.56       26.67      3.76 o
   3   8   8      384.50      392.38     14.83 o
   4   8   8      267.14      250.27      9.36 o
   5   8   8     1924.01     1957.12     38.21 o
   6   8   8      116.98      116.69      9.99 o
   7   8   8     3251.21     3045.64     97.61 o
   8   8   8      179.91      165.43     11.73 o
   9   8   8        0.49        6.97      3.84 o
  10   8   8        1.77        6.09      4.91 o
  11   8   8       53.75       47.56      9.00 o
  12   8   8      121.79      125.47     26.16 o
  13   8   8       30.62       32.18     10.59 o
  14   8   8        3.76        6.66      9.93 o
  15   8   8       12.77       18.63     10.17 o
  16   8   8       43.25       49.38     13.10 o
 -17   9   8       31.11       25.21      8.78 o
 -16   9   8        6.70        4.75      7.04 o
 -15   9   8       32.74       39.45     12.64 o
 -14   9   8      595.46      594.99     25.44 o
 -13   9   8       58.52       60.87     12.45 o
 -12   9   8       58.58       63.08     11.88 o
 -11   9   8        1.10       13.98      7.57 o
 -10   9   8      257.23      267.75     18.80 o
  -9   9   8      809.71      810.42     19.46 o
  -8   9   8       28.26       28.72      5.89 o
  -7   9   8        0.25        5.27      4.28 o
  -6   9   8        2.50       11.67      4.21 o
  -5   9   8      573.45      588.28     17.46 o
  -4   9   8     2908.19     2852.83     42.61 o
  -3   9   8       82.41      107.35     13.65 o
  -2   9   8      136.30      166.73     14.61 o
  -1   9   8        3.73        9.46      4.76 o
   0   9   8      478.78      404.49     13.29 o
   1   9   8      892.08      860.57     21.62 o
   2   9   8     1043.50     1027.17     18.45 o
   3   9   8      231.30      239.00     23.26 o
   4   9   8      323.68      266.47     19.82 o
   5   9   8       52.73       27.08      8.24 o
   6   9   8      751.99      753.55     22.01 o
   7   9   8      174.53      176.31     12.52 o
   8   9   8       96.53       85.31     12.41 o
   9   9   8      260.25      214.91     17.25 o
  10   9   8        5.21        9.47      4.44 o
  11   9   8       16.76       14.86      8.96 o
  12   9   8      172.45      158.41     30.52 o
  13   9   8      105.28       90.76     19.61 o
  14   9   8      214.86      154.80     37.44 o
  15   9   8        0.47       10.41      7.71 o
 -16  10   8      181.87      159.81     45.15 o
 -15  10   8       42.85       34.68      9.95 o
 -14  10   8        0.09        9.63      8.47 o
 -13  10   8      191.03      183.35     33.41 o
 -12  10   8        1.08        6.72      4.53 o
 -11  10   8       10.24       11.05      4.81 o
 -10  10   8        6.25        9.37      5.43 o
  -9  10   8        9.85       11.79      4.96 o
  -8  10   8      417.19      401.07     15.59 o
  -7  10   8      654.61      662.96     18.77 o
  -6  10   8      213.03      255.77     21.53 o
  -5  10   8      768.83      729.13     22.23 o
  -4  10   8      503.08      484.50     18.03 o
  -3  10   8       26.19       26.61      5.50 o
  -2  10   8      266.99      291.55     32.09 o
  -1  10   8        0.72       11.54      3.50 o
   0  10   8        9.91       29.56      5.29 o
   1  10   8        9.70       11.61      4.81 o
   2  10   8       56.11       48.84      9.38 o
   3  10   8      242.36      249.50     23.99 o
   4  10   8      356.93      363.54     14.56 o
   5  10   8      690.58      666.16     16.81 o
   6  10   8       10.38       27.38      6.37 o
   7  10   8        0.15        9.24      4.81 o
   8  10   8      220.63      211.86     30.97 o
   9  10   8       23.97       15.28      5.60 o
  10  10   8        0.22       10.52      6.50 o
  11  10   8       76.88       85.55     22.40 o
  12  10   8       23.33       23.52     10.06 o
  13  10   8       45.90       40.36      8.83 o
  14  10   8       17.82       19.92      8.43 o
 -14  11   8      136.37      106.59     28.69 o
 -13  11   8       31.16       35.32     10.83 o
 -12  11   8        0.20       18.04      7.38 o
 -11  11   8        4.98       10.46      5.90 o
 -10  11   8      120.59      123.57     20.09 o
  -9  11   8       80.83       81.39     12.26 o
  -8  11   8      265.58      253.23     37.18 o
  -7  11   8       19.09       25.99      9.28 o
  -6  11   8      932.36      891.98     20.33 o
  -5  11   8      325.71      322.76     35.23 o
  -4  11   8      147.82      145.83     16.01 o
  -3  11   8      115.86       99.39     12.36 o
  -2  11   8      242.80      223.19     26.01 o
  -1  11   8        4.84       14.49      4.47 o
   0  11   8       46.49       43.70      7.66 o
   1  11   8       36.68       33.95      7.30 o
   2  11   8      467.78      431.30     41.37 o
   3  11   8     1231.52     1149.19     25.31 o
   4  11   8      368.07      359.58     17.32 o
   5  11   8       60.41       69.68     10.07 o
   6  11   8        7.58        6.15      4.24 o
   7  11   8       40.20       39.88      8.71 o
   8  11   8       28.01       22.31      6.15 o
   9  11   8       14.60       27.04      9.53 o
  10  11   8        0.42       20.71      6.58 o
  11  11   8        0.86       16.12      8.30 o
  12  11   8       11.55        7.59      7.17 o
  13  11   8       25.35       28.30      9.22 o
 -13  12   8       25.01       33.10      9.95 o
 -12  12   8       14.50       24.67     12.18 o
 -11  12   8       62.11       48.00     10.27 o
 -10  12   8       95.10      121.22     22.19 o
  -9  12   8        4.59        8.03      4.72 o
  -8  12   8      193.60      186.56     31.61 o
  -7  12   8      160.96       85.00     48.32 o
  -6  12   8       22.37       24.76      5.31 o
  -5  12   8       88.01       95.28     15.37 o
  -4  12   8       11.93       21.58      5.11 o
  -3  12   8      397.12      371.24     17.86 o
  -2  12   8        7.81       14.26      4.79 o
  -1  12   8      199.97      197.37     21.53 o
   0  12   8        9.58       19.04      5.62 o
   1  12   8       31.78       28.31      6.47 o
   2  12   8      412.44      467.71     19.98 o
   3  12   8      257.91      247.95     19.12 o
   4  12   8       14.79       13.71      6.40 o
   5  12   8      151.78      150.82     22.92 o
   6  12   8        0.95        8.14      5.18 o
   7  12   8        3.08        8.81      4.80 o
   8  12   8       21.15       25.24      7.87 o
   9  12   8      388.79      455.94     28.23 o
  10  12   8       59.70       63.06     16.85 o
  11  12   8       41.98       43.26     13.24 o
 -11  13   8      157.72      150.61     34.83 o
 -10  13   8        2.58        5.62      6.58 o
  -9  13   8       22.18       23.78      7.04 o
  -8  13   8       16.32       18.62      7.00 o
  -7  13   8       62.72       54.73     10.07 o
  -6  13   8       22.43       24.61      8.62 o
  -5  13   8        1.16        9.07      4.95 o
  -4  13   8        2.82       10.80      4.55 o
  -3  13   8       19.14       13.95      6.31 o
  -2  13   8      159.25      162.10     18.42 o
  -1  13   8       99.88      109.55     16.90 o
   0  13   8        4.13       10.59      4.79 o
   1  13   8        0.03        8.07      4.18 o
   2  13   8       79.07       58.27     10.24 o
   3  13   8      141.57      117.20     23.09 o
   4  13   8       36.01       35.53      9.91 o
   5  13   8       55.70       62.66     14.04 o
   6  13   8        4.33       14.71      6.81 o
   7  13   8        0.39       25.94      7.94 o
   8  13   8       11.16       19.00      7.58 o
   9  13   8      140.70      138.13     41.17 o
  -8  14   8       34.20       28.15      7.12 o
  -7  14   8       81.09       58.73     12.14 o
  -6  14   8       16.58       23.66      6.26 o
  -5  14   8      230.07      252.72     24.87 o
  -4  14   8       19.69       25.24      6.81 o
  -3  14   8      142.20      140.43     28.46 o
  -2  14   8      313.14      257.78     21.65 o
  -1  14   8       61.08       39.01      8.79 o
   0  14   8       92.60       78.36     17.12 o
   1  14   8       24.30       26.47      8.12 o
   2  14   8       46.48       34.87     12.96 o
   3  14   8      189.98      188.01     36.97 o
   4  14   8       15.26       24.59      9.12 o
   5  14   8       86.01       95.31     25.58 o
   6  14   8       45.66       60.43     13.97 o
  -2  15   8       93.60       89.85     20.57 o
  -1  15   8      265.89      287.01     27.27 o
   0  15   8      119.67      124.31     30.90 o
   1  15   8       21.49       19.69     14.09 o
 -21   0   9        4.66       43.54     32.74 o
 -19   0   9       94.24       86.60     45.46 o
 -17   0   9       40.44       42.82     16.65 o
 -15   0   9      183.65      180.40     12.61 o
 -13   0   9      394.16      347.52     14.84 o
 -11   0   9       50.92       52.69      9.53 o
  -9   0   9      299.03      311.08     18.22 o
  -7   0   9     1813.91     1782.69     62.31 o
  -5   0   9        0.75        1.44      7.06 o
  -3   0   9       47.25       61.89     11.52 o
  -1   0   9     8958.14     9074.94    258.25 o
   1   0   9      448.82      540.21     12.78 o
   3   0   9     6030.39     6559.26    109.23 o
   5   0   9     1320.56     1311.40     24.90 o
   7   0   9     3232.90     3183.77     80.52 o
   9   0   9      630.41      587.13     36.76 o
  11   0   9     1316.01     1406.68     34.78 o
  13   0   9      142.41       93.09     22.51 o
  15   0   9       14.22       30.96     10.45 o
  17   0   9       59.80       48.32     19.16 o
  19   0   9      115.16       55.07     61.79 o
 -20   1   9       79.51      100.70     26.17 o
 -19   1   9      114.82      109.48     34.85 o
 -18   1   9       95.12      151.74     52.21 o
 -17   1   9      326.46      344.52     78.77 o
 -16   1   9      109.27      106.79     19.80 o
 -15   1   9        1.78        6.38      3.87 o
 -14   1   9     1051.65     1084.19     20.61 o
 -13   1   9      449.92      450.12      9.36 o
 -12   1   9       13.74       12.32      2.35 o
 -11   1   9      294.13      311.09      6.11 o
 -10   1   9     2327.04     2230.75     23.23 o
  -9   1   9      125.69      114.53      7.98 o
  -8   1   9        8.96       26.04      3.40 o
  -7   1   9      601.51      691.45     11.57 o
  -6   1   9      723.02      681.77     14.06 o
  -5   1   9        2.48        8.03      2.30 o
  -4   1   9       19.50       20.61      2.63 o
  -3   1   9     9066.91     9871.74     72.34 o
  -2   1   9       14.72       16.47      2.23 o
  -1   1   9    14651.42    15644.36     99.25 o
   0   1   9     1186.38     1175.03     11.69 o
   1   1   9      161.41      160.04      4.08 o
   2   1   9     1701.36     1607.72     33.86 o
   3   1   9      538.86      544.54     12.16 o
   4   1   9      281.54      223.05     10.83 o
   5   1   9      158.16      121.45     13.52 o
   6   1   9      847.03      887.94     14.57 o
   7   1   9     1090.37     1061.37     14.29 o
   8   1   9      157.38      160.25      7.41 o
   9   1   9        2.59        5.04      3.04 o
  10   1   9     1069.72     1030.47     18.47 o
  11   1   9       26.59       30.54      5.72 o
  12   1   9      865.62      876.77     17.43 o
  13   1   9      141.34      138.75     18.98 o
  14   1   9       11.56       22.04      4.79 o
  15   1   9       57.39       58.49     10.79 o
  16   1   9        0.23        4.38      3.80 o
  17   1   9       40.87       36.72     11.22 o
  18   1   9        1.47       23.08      8.31 o
  19   1   9       39.46       40.05     15.86 o
 -20   2   9        0.06        6.27     12.07 o
 -19   2   9      151.77      147.47     41.51 o
 -18   2   9      217.92      198.24     48.76 o
 -17   2   9        4.46        9.70      8.11 o
 -16   2   9      114.98      118.72     18.61 o
 -15   2   9      144.32      133.81     17.15 o
 -14   2   9      338.88      291.12      8.55 o
 -13   2   9       50.91       48.50      7.12 o
 -12   2   9      586.75      529.34     14.90 o
 -11   2   9       43.40       48.31      6.33 o
 -10   2   9      510.46      398.24     41.50 o
  -9   2   9      106.89       99.78      5.01 o
  -8   2   9      259.39      270.76     10.33 o
  -7   2   9      146.33      147.03     11.92 o
  -6   2   9      866.59      888.96     14.14 o
  -5   2   9     1886.89     1888.00     20.62 o
  -4   2   9     1563.44     1654.30     15.79 o
  -3   2   9     1671.01     1674.86     16.18 o
  -2   2   9       31.00        8.11      1.62 o
  -1   2   9        2.40        6.80      1.53 o
   0   2   9     1491.82     1666.99     15.47 o
   1   2   9     1434.45     1434.68     16.32 o
   2   2   9       23.63       22.53      3.12 o
   3   2   9       37.65       30.77      5.05 o
   4   2   9     2477.76     2635.94     38.70 o
   5   2   9      834.17      784.25     16.30 o
   6   2   9     1800.71     1896.88     46.57 o
   7   2   9       84.79       93.23      8.60 o
   8   2   9        2.01        5.75      2.93 o
   9   2   9      454.55      431.21     13.54 o
  10   2   9       16.76       14.91      3.87 o
  11   2   9        5.88       10.27      4.87 o
  12   2   9       20.47       16.92      4.18 o
  13   2   9       95.53      103.34     12.97 o
  14   2   9      472.86      408.37     18.68 o
  15   2   9       68.83       59.57     10.20 o
  16   2   9        2.90        8.46      7.77 o
  17   2   9        6.71        8.40      7.47 o
  18   2   9        0.00       12.79      6.31 o
 -20   3   9       45.66       27.87     24.93 o
 -19   3   9      139.61      127.36     33.95 o
 -18   3   9        0.03        0.78      4.79 o
 -17   3   9      733.58      749.22     37.10 o
 -16   3   9      199.63      185.24     15.14 o
 -15   3   9      183.88      183.63     23.79 o
 -14   3   9      117.76      127.96     18.77 o
 -13   3   9      640.28      608.00     13.68 o
 -12   3   9       35.59       29.99      4.92 o
 -11   3   9     1138.67     1087.98     35.32 o
 -10   3   9      474.35      453.73     14.30 o
  -9   3   9      312.12      302.55     11.79 o
  -8   3   9       59.76       68.97      6.55 o
  -7   3   9      925.24      817.32     11.57 o
  -6   3   9     1315.30     1319.86     17.70 o
  -5   3   9      482.59      437.12      8.78 o
  -4   3   9     3193.79     3324.22     30.52 o
  -3   3   9       53.23       68.38      6.75 o
  -2   3   9       18.34       18.28      2.32 o
  -1   3   9      117.09      124.20      5.70 o
   0   3   9       91.05       97.29      5.05 o
   1   3   9     2669.94     2513.80     39.77 o
   2   3   9      100.57      116.32     16.11 o
   3   3   9      476.68      560.29     14.43 o
   4   3   9      773.26      808.63     17.80 o
   5   3   9     1007.58     1074.85     24.37 o
   6   3   9       25.15       23.50      2.99 o
   7   3   9      474.93      506.52     11.17 o
   8   3   9       86.58       79.42     10.80 o
   9   3   9       97.95      105.48      7.34 o
  10   3   9      374.96      353.81     28.33 o
  11   3   9     1032.57     1011.53     24.01 o
  12   3   9      340.85      298.19     15.18 o
  13   3   9        6.25        9.89      4.16 o
  14   3   9       40.03       49.94      8.45 o
  15   3   9      556.29      584.62     26.59 o
  16   3   9       82.15      103.53     18.61 o
  17   3   9       18.48       30.17      9.23 o
  18   3   9        0.06        8.64      5.69 o
 -20   4   9       88.01       77.60     20.26 o
 -19   4   9      122.33      130.60     24.60 o
 -18   4   9       18.36       21.57     12.24 o
 -17   4   9      206.82      166.72     27.69 o
 -16   4   9       72.50       55.29     11.59 o
 -15   4   9        0.26        2.58      6.08 o
 -14   4   9       12.28       26.33      6.27 o
 -13   4   9      591.97      597.57     18.52 o
 -12   4   9       17.53       10.36      4.19 o
 -11   4   9       77.84       86.60      5.30 o
 -10   4   9      410.71      340.49     14.82 o
  -9   4   9        4.17        7.72      1.72 o
  -8   4   9       90.01       87.13      7.80 o
  -7   4   9      286.80      308.71      7.43 o
  -6   4   9      152.86      150.04      6.79 o
  -5   4   9       60.43       77.71      8.01 o
  -4   4   9        8.63       23.44      2.66 o
  -3   4   9        4.22        6.17      1.57 o
  -2   4   9      880.14      880.56     12.44 o
  -1   4   9      243.94      246.25      5.99 o
   0   4   9      270.77      307.45      5.47 o
   1   4   9      558.74      562.79      9.72 o
   2   4   9      161.87      184.69     24.81 o
   3   4   9     1224.63     1394.12     25.95 o
   4   4   9      295.55      291.66     10.96 o
   5   4   9      204.83      211.62     12.14 o
   6   4   9      207.12      257.73     18.99 o
   7   4   9      413.33      430.39      9.88 o
   8   4   9       12.93        6.00      1.87 o
   9   4   9       35.96       29.48      4.18 o
  10   4   9       73.77       83.64     11.88 o
  11   4   9       40.03       36.27      5.85 o
  12   4   9      196.10      168.03     20.92 o
  13   4   9       77.43       58.42      9.38 o
  14   4   9      190.88      177.12     26.45 o
  15   4   9        8.08       10.64      6.29 o
  16   4   9       88.27       69.72     16.18 o
  17   4   9      127.44      145.51     24.12 o
  18   4   9       76.17       69.22     19.54 o
 -19   5   9      376.13      420.16     43.67 o
 -18   5   9        2.41       12.29      8.74 o
 -17   5   9      408.64      447.71     61.95 o
 -16   5   9       66.07       72.50     12.67 o
 -15   5   9       95.62      108.70     18.43 o
 -14   5   9       46.13       65.84     13.42 o
 -13   5   9       52.32       42.13     10.19 o
 -12   5   9      696.32      658.69     28.26 o
 -11   5   9      164.71      136.39      7.08 o
 -10   5   9      784.45      693.50     14.52 o
  -9   5   9      106.51      114.65      6.73 o
  -8   5   9      599.85      561.40     12.47 o
  -7   5   9      475.47      460.39      9.75 o
  -6   5   9     2321.74     2199.30     32.94 o
  -5   5   9      206.66      231.62      8.97 o
  -4   5   9      133.49      123.12     12.95 o
  -3   5   9      438.12      423.80      8.63 o
  -2   5   9      165.82      173.17      9.06 o
  -1   5   9      178.79      175.16      8.89 o
   0   5   9     1770.53     1732.21     19.66 o
   1   5   9      203.05      221.00      7.61 o
   2   5   9      158.72      152.27      5.83 o
   3   5   9     1338.01     1390.06     20.80 o
   4   5   9      104.98      143.40     21.64 o
   5   5   9      950.01      985.38     15.19 o
   6   5   9      360.61      338.63      8.24 o
   7   5   9       24.59       38.08      6.62 o
   8   5   9     1170.26     1088.68     29.41 o
   9   5   9       64.75       67.19     10.95 o
  10   5   9       46.57       35.82      6.04 o
  11   5   9       35.16       28.54      6.54 o
  12   5   9       11.88       19.48      6.35 o
  13   5   9      111.05       92.69     14.36 o
  14   5   9        7.81       16.59      9.06 o
  15   5   9      193.82      183.50     33.45 o
  16   5   9       54.20       56.72     12.47 o
  17   5   9        4.04       12.58      5.16 o
 -19   6   9        7.86       12.46      8.37 o
 -18   6   9        1.18       17.52      7.39 o
 -17   6   9      202.31      210.17     40.66 o
 -16   6   9        7.90       16.86      5.44 o
 -15   6   9      204.64      224.25     36.02 o
 -14   6   9      178.63      178.23     22.28 o
 -13   6   9      737.75      745.76     19.40 o
 -12   6   9      307.33      328.87     22.40 o
 -11   6   9        0.24        3.21      2.60 o
 -10   6   9      440.89      440.13     13.71 o
  -9   6   9        7.22        7.74      2.88 o
  -8   6   9      268.52      244.59     10.11 o
  -7   6   9      221.34      222.23     11.02 o
  -6   6   9      115.87      139.13     15.86 o
  -5   6   9       74.33       61.98      7.92 o
  -4   6   9     2305.29     2286.34     27.43 o
  -3   6   9      237.84      245.70     14.58 o
  -2   6   9      769.89      769.78     14.07 o
  -1   6   9     1029.55     1071.58     16.77 o
   0   6   9      873.74      972.72     16.01 o
   1   6   9       56.80       85.55     10.59 o
   2   6   9       77.22       81.06      4.96 o
   3   6   9        4.27        6.02      3.66 o
   4   6   9       19.15       20.18      3.26 o
   5   6   9      133.37      141.38      7.58 o
   6   6   9       14.74        8.73      2.78 o
   7   6   9       10.36        9.04      3.29 o
   8   6   9      666.04      678.32     13.79 o
   9   6   9        3.61        4.08      3.55 o
  10   6   9        2.85        7.01      3.69 o
  11   6   9      399.93      412.09     20.63 o
  12   6   9       94.51      104.69     18.59 o
  13   6   9       32.92       30.60      9.03 o
  14   6   9       18.95       19.10     10.67 o
  15   6   9       68.76       76.76     16.41 o
  16   6   9      101.71      105.63     26.57 o
  17   6   9        9.30       17.37      8.76 o
 -18   7   9      210.16      197.69     36.86 o
 -17   7   9      194.19      211.94     39.94 o
 -16   7   9        6.92       16.25      8.45 o
 -15   7   9        4.41        5.70      7.64 o
 -14   7   9      116.35       90.23     16.29 o
 -13   7   9      388.38      443.48     21.41 o
 -12   7   9      319.22      337.68     17.60 o
 -11   7   9      619.31      594.74     20.70 o
 -10   7   9        4.29       10.41      2.48 o
  -9   7   9       94.50       98.08     12.20 o
  -8   7   9      124.07      149.02     16.91 o
  -7   7   9      318.98      281.11     16.58 o
  -6   7   9       62.02       63.44     10.64 o
  -5   7   9      424.37      419.10     19.48 o
  -4   7   9     1138.81     1176.57     23.74 o
  -3   7   9        6.22       10.21      3.47 o
  -2   7   9      104.74      104.94     12.45 o
  -1   7   9       12.17       17.73      2.94 o
   0   7   9      186.59      185.06     10.49 o
   1   7   9        4.20        6.59      3.14 o
   2   7   9       62.27       51.16      7.19 o
   3   7   9      135.45      121.48      8.13 o
   4   7   9     1179.63     1068.60     19.91 o
   5   7   9      109.18       90.30      6.09 o
   6   7   9       39.20       53.71      7.86 o
   7   7   9     1440.96     1377.37     30.90 o
   8   7   9        0.02        8.13      3.73 o
   9   7   9      209.95      215.66     29.96 o
  10   7   9        5.06        5.10      6.83 o
  11   7   9       30.94       45.47      8.34 o
  12   7   9      104.74      146.96     22.41 o
  13   7   9        3.38       17.18      7.41 o
  14   7   9        2.07        4.86      7.17 o
  15   7   9       29.63       31.19     11.01 o
  16   7   9       59.59       61.26     17.54 o
 -17   8   9       87.82       83.68     25.45 o
 -16   8   9        0.25       10.91      6.31 o
 -15   8   9       25.94       41.71     10.48 o
 -14   8   9      130.50      119.30     20.70 o
 -13   8   9       37.23       62.88     13.12 o
 -12   8   9      322.34      300.01     23.07 o
 -11   8   9      364.36      366.79     17.45 o
 -10   8   9        3.73       11.14      5.60 o
  -9   8   9      661.89      603.60     25.36 o
  -8   8   9        5.04        6.72      3.60 o
  -7   8   9      524.82      503.69     13.76 o
  -6   8   9      283.61      263.39     17.24 o
  -5   8   9       67.12       68.90      8.19 o
  -4   8   9      146.07      159.82     15.54 o
  -3   8   9      793.78      746.50     18.70 o
  -2   8   9      199.14      201.56     19.14 o
  -1   8   9      192.65      190.79     18.13 o
   0   8   9       90.43      101.87     11.33 o
   1   8   9        5.25       12.17      3.26 o
   2   8   9      120.83      127.80     12.46 o
   3   8   9      257.26      225.54     16.82 o
   4   8   9        0.19        8.77      3.66 o
   5   8   9     1315.24     1282.32     24.13 o
   6   8   9      156.77      141.84     10.98 o
   7   8   9      303.07      286.46     21.93 o
   8   8   9      705.54      642.46     18.84 o
   9   8   9        0.24        7.32      4.52 o
  10   8   9       18.37       24.53      5.51 o
  11   8   9        1.14        4.82      5.04 o
  12   8   9       16.93        9.68      6.83 o
  13   8   9        0.06       12.08      9.42 o
  14   8   9        7.45       19.62      8.38 o
  15   8   9       96.37       85.00     24.65 o
 -16   9   9        1.01       10.96      7.26 o
 -15   9   9        0.09       11.77      7.69 o
 -14   9   9       54.07       53.27     10.84 o
 -13   9   9       66.00       56.54     13.16 o
 -12   9   9       18.36       21.56      5.80 o
 -11   9   9        3.49        5.86      6.59 o
 -10   9   9       21.02       16.01      8.76 o
  -9   9   9        0.94        8.69      2.52 o
  -8   9   9      669.37      631.77     25.95 o
  -7   9   9      105.39      108.41     15.34 o
  -6   9   9     2468.26     2512.77     36.70 o
  -5   9   9      826.83      860.58     19.19 o
  -4   9   9        1.12       13.25      4.20 o
  -3   9   9        0.38        5.97      3.53 o
  -2   9   9      174.84      199.66     21.86 o
  -1   9   9      213.23      240.01     15.16 o
   0   9   9     1247.91     1343.61     25.78 o
   1   9   9      623.94      593.79     16.14 o
   2   9   9      983.58     1029.79     21.03 o
   3   9   9      216.76      254.30     14.24 o
   4   9   9      208.37      192.06     12.30 o
   5   9   9      249.73      240.75     13.63 o
   6   9   9        4.05        7.31      3.38 o
   7   9   9        0.52        6.40      5.09 o
   8   9   9      106.42       90.39     14.21 o
   9   9   9        4.51        9.73      5.07 o
  10   9   9        0.00       11.52      3.42 o
  11   9   9        5.70        7.93      9.33 o
  12   9   9      189.66      178.41     44.76 o
  13   9   9       11.36        9.76      8.84 o
  14   9   9       64.95       59.82     16.28 o
  15   9   9       54.07       57.79     37.62 o
 -15  10   9       18.74        7.29      7.89 o
 -14  10   9        0.06       10.21      6.32 o
 -13  10   9        0.09        2.34      7.36 o
 -12  10   9        6.63       18.28      7.19 o
 -11  10   9        0.51        6.49      5.40 o
 -10  10   9      134.44      154.28     21.45 o
  -9  10   9       69.01       61.73      9.65 o
  -8  10   9        8.94       11.74      4.67 o
  -7  10   9       88.29       77.71     10.88 o
  -6  10   9      289.43      280.50     30.45 o
  -5  10   9       89.97       90.23     12.76 o
  -4  10   9      426.08      455.77     19.65 o
  -3  10   9      579.49      528.89     22.20 o
  -2  10   9      227.96      198.31     23.73 o
  -1  10   9        2.60       10.51      6.56 o
   0  10   9      387.24      401.49     20.71 o
   1  10   9      342.74      303.49     14.90 o
   2  10   9      127.96      161.46     17.22 o
   3  10   9        0.86        6.50      2.71 o
   4  10   9      130.85      129.55     15.96 o
   5  10   9     1765.54     1628.65     27.43 o
   6  10   9       60.37       64.19     12.12 o
   7  10   9      150.74      154.81     22.27 o
   8  10   9        0.05        7.34      5.31 o
   9  10   9        0.91       14.75      6.10 o
  10  10   9       86.06       80.23     16.96 o
  11  10   9       22.99       31.74      8.57 o
  12  10   9       78.16       68.20     19.77 o
  13  10   9      147.72      140.55     36.70 o
 -14  11   9       98.19       88.32     28.66 o
 -13  11   9       91.18       77.63     13.97 o
 -12  11   9        7.77       13.71      6.43 o
 -11  11   9      154.31      153.92     27.04 o
 -10  11   9        7.85       11.30      4.87 o
  -9  11   9      366.63      350.51     22.70 o
  -8  11   9        1.53        2.80      6.91 o
  -7  11   9      233.81      210.78     27.73 o
  -6  11   9       49.24       40.46      6.86 o
  -5  11   9     1581.27     1588.85     28.58 o
  -4  11   9       22.95       29.77      7.17 o
  -3  11   9      466.72      447.37     24.26 o
  -2  11   9       51.17       54.01      8.48 o
  -1  11   9       11.94       16.25      5.39 o
   0  11   9       15.53       16.39      5.43 o
   1  11   9     3214.92     3275.43     58.40 o
   2  11   9        9.48       10.65      5.90 o
   3  11   9      390.42      360.75     22.02 o
   4  11   9      319.42      276.42     36.89 o
   5  11   9       52.62       59.50     11.13 o
   6  11   9      369.64      381.87     20.76 o
   7  11   9       32.57       37.53     11.11 o
   8  11   9       62.80       44.46     10.95 o
   9  11   9       82.10       68.83     15.52 o
  10  11   9       11.32       27.93      8.12 o
  11  11   9       35.67       39.72     15.56 o
  12  11   9        0.59        9.23     10.72 o
 -12  12   9        4.05       16.46      6.82 o
 -11  12   9      152.65      201.06     36.46 o
 -10  12   9      106.34       86.66     18.33 o
  -9  12   9        0.11        9.31      6.95 o
  -8  12   9       56.04       56.63     10.30 o
  -7  12   9       92.89       49.64     17.62 o
  -6  12   9       11.17       27.38      7.94 o
  -5  12   9       23.10       17.05      6.10 o
  -4  12   9        1.14        9.47      4.06 o
  -3  12   9       66.56       76.07     11.14 o
  -2  12   9       46.53       63.80      9.33 o
  -1  12   9      276.84      259.78     31.91 o
   0  12   9       60.18       57.36      9.24 o
   1  12   9      195.42      140.39     23.66 o
   2  12   9      249.57      206.79     17.62 o
   3  12   9       27.22       28.61      5.93 o
   4  12   9       31.84       26.30      7.88 o
   5  12   9       39.32       33.88      8.00 o
   6  12   9       11.81       12.49      8.45 o
   7  12   9       14.29       19.39      6.99 o
   8  12   9       42.41       52.96     12.25 o
   9  12   9        2.87        5.23      8.71 o
  10  12   9       31.80       22.31     11.95 o
 -10  13   9      214.46      204.89     42.36 o
  -9  13   9      181.52      147.67     26.29 o
  -8  13   9       18.26       24.21      7.36 o
  -7  13   9       31.54       39.25     14.86 o
  -6  13   9      244.63      219.41     22.99 o
  -5  13   9      183.25      204.32     27.50 o
  -4  13   9       12.47       20.42      5.90 o
  -3  13   9      129.85      134.21     19.91 o
  -2  13   9       57.72       56.01      9.61 o
  -1  13   9        6.97        7.88      6.11 o
   0  13   9        3.17        8.10      4.72 o
   1  13   9      653.92      670.68     26.67 o
   2  13   9       19.74       26.52      6.32 o
   3  13   9        0.28        7.04      7.28 o
   4  13   9       11.44       17.36      6.77 o
   5  13   9       30.39       25.06      7.70 o
   6  13   9      119.29       94.23     19.01 o
   7  13   9      222.40      202.00     47.51 o
   8  13   9       80.66       63.86     18.40 o
  -7  14   9        6.32        7.17      7.33 o
  -6  14   9      109.42       90.10     19.83 o
  -5  14   9      206.09      204.65     33.60 o
  -4  14   9       18.72       17.14      7.46 o
  -3  14   9      176.39      166.77     29.24 o
  -2  14   9      127.13      103.59     26.04 o
  -1  14   9        6.97       25.44      9.41 o
   0  14   9      150.05      158.25     29.36 o
   1  14   9        2.89       13.55      6.15 o
   2  14   9      114.27       75.24     17.63 o
   3  14   9       41.57       42.98      9.18 o
   4  14   9       40.91       32.72      7.75 o
   5  14   9        6.57        7.01      6.81 o
 -20   0  10       45.66       63.95     36.42 o
 -18   0  10       11.27       33.78     17.21 o
 -16   0  10       89.48       91.33     24.42 o
 -14   0  10     1083.67     1144.14     44.34 o
 -12   0  10        0.00        1.15      2.48 o
 -10   0  10     2206.37     2296.05     58.36 o
  -8   0  10     1445.29     1444.37     34.08 o
  -6   0  10       89.71      109.60     23.99 o
  -4   0  10     3189.06     3412.13     68.74 o
  -2   0  10    24767.59    24905.51    253.62 o
   0   0  10     3290.43     3896.85     33.04 o
   2   0  10       11.66        8.44      1.98 o
   4   0  10       23.40       33.57      6.16 o
   6   0  10     2489.76     2497.99     50.51 o
   8   0  10     1057.21     1019.45     25.59 o
  10   0  10      185.65      188.97     33.74 o
  12   0  10       53.20       51.33     12.38 o
  14   0  10      571.17      553.80     23.96 o
  16   0  10      125.47      120.19     44.54 o
  18   0  10       65.93       91.40     72.27 o
 -20   1  10        0.16       22.65     15.63 o
 -19   1  10       55.15       36.59     16.03 o
 -18   1  10      329.46      302.74     76.09 o
 -17   1  10       57.60       85.62     22.98 o
 -16   1  10      530.51      565.02     23.83 o
 -15   1  10       24.59       23.18      7.22 o
 -14   1  10      134.16      140.48     17.62 o
 -13   1  10      472.08      502.20     17.64 o
 -12   1  10       39.73       39.71      7.24 o
 -11   1  10       26.78       32.47      4.15 o
 -10   1  10       53.62       58.11      6.50 o
  -9   1  10       52.48       45.20      6.75 o
  -8   1  10      602.36      554.81     12.99 o
  -7   1  10        4.58        6.21      2.94 o
  -6   1  10      491.90      502.31     12.92 o
  -5   1  10      457.30      393.70      8.11 o
  -4   1  10      117.18      112.53     10.71 o
  -3   1  10      641.24      629.50     11.08 o
  -2   1  10      287.15      290.42      4.85 o
  -1   1  10     2384.19     2552.74     19.18 o
   0   1  10     9250.63     9910.53     58.96 o
   1   1  10      149.70      160.66      6.18 o
   2   1  10     1484.97     1503.72     13.08 o
   3   1  10       13.02       24.98      2.68 o
   4   1  10      469.37      427.96     10.52 o
   5   1  10      186.67      218.49      5.76 o
   6   1  10     3143.99     3217.95     48.06 o
   7   1  10        8.43       13.08      2.28 o
   8   1  10       15.95       20.67      3.65 o
   9   1  10      102.53       97.70     11.80 o
  10   1  10      116.26      120.31     15.98 o
  11   1  10      919.16      928.37     15.97 o
  12   1  10      149.02      154.98     18.22 o
  13   1  10      198.85      179.95     22.49 o
  14   1  10      380.67      375.18     16.41 o
  15   1  10      261.22      229.40     34.60 o
  16   1  10       78.84       80.26     16.28 o
  17   1  10       47.65       46.08     17.29 o
  18   1  10       95.73       88.26     22.10 o
 -20   2  10       42.00       35.70     20.23 o
 -19   2  10        2.33       -2.54     17.98 o
 -18   2  10       32.56       29.22     17.45 o
 -17   2  10        5.31       15.04      7.69 o
 -16   2  10      380.01      364.00     51.63 o
 -15   2  10      409.04      439.21     30.47 o
 -14   2  10      169.33      176.67     10.80 o
 -13   2  10       81.35       75.27      6.86 o
 -12   2  10      922.93      940.25     36.11 o
 -11   2  10       28.12       20.80      2.54 o
 -10   2  10       61.52       69.32      5.23 o
  -9   2  10        6.30        6.89      2.14 o
  -8   2  10       93.24       81.62     10.28 o
  -7   2  10        0.01        3.37      1.72 o
  -6   2  10      238.90      219.53      8.33 o
  -5   2  10      341.13      365.13      9.00 o
  -4   2  10      638.85      627.47      9.04 o
  -3   2  10        0.11        2.33      1.24 o
  -2   2  10      504.89      444.80      7.73 o
  -1   2  10      402.00      375.49      8.44 o
   0   2  10     1445.14     1460.99     16.96 o
   1   2  10       55.79       74.38      9.79 o
   2   2  10     1192.95     1112.95     18.80 o
   3   2  10      634.03      631.50     14.78 o
   4   2  10      105.96      113.27     14.82 o
   5   2  10      454.84      480.29     12.24 o
   6   2  10      533.25      486.06     13.96 o
   7   2  10      502.71      519.24     17.78 o
   8   2  10        9.61        7.41      2.45 o
   9   2  10       90.11       85.10     10.98 o
  10   2  10     1667.31     1719.40     28.43 o
  11   2  10     1128.13     1122.07     22.07 o
  12   2  10        3.47       16.79      4.32 o
  13   2  10       80.53       86.22     13.02 o
  14   2  10       13.08       19.79      7.22 o
  15   2  10       82.25       82.39     12.45 o
  16   2  10        0.15        5.36      4.22 o
  17   2  10       65.65       65.97     20.94 o
  18   2  10      118.75      113.25     32.37 o
 -20   3  10        5.47       11.69     19.93 o
 -19   3  10      159.07      152.87     52.18 o
 -18   3  10        5.25        9.80      7.39 o
 -17   3  10       28.98       20.40      8.27 o
 -16   3  10       30.74       33.44     10.27 o
 -15   3  10      314.77      332.27     23.42 o
 -14   3  10       83.22       82.45     13.01 o
 -13   3  10       34.01       40.31      7.17 o
 -12   3  10       67.11       56.52      6.31 o
 -11   3  10       24.33       25.24      4.37 o
 -10   3  10       15.34       15.99      2.68 o
  -9   3  10        0.18        2.61      3.48 o
  -8   3  10      300.96      319.72      9.65 o
  -7   3  10     1827.80     1874.96     21.44 o
  -6   3  10     1637.48     1547.02     19.66 o
  -5   3  10      102.80      106.36      7.97 o
  -4   3  10       93.05      104.01      4.10 o
  -3   3  10       51.91       74.88      7.49 o
  -2   3  10      558.42      546.97      8.81 o
  -1   3  10     1932.49     2145.37     27.89 o
   0   3  10     1471.47     1525.92     16.00 o
   1   3  10        5.47        6.09      2.66 o
   2   3  10      643.17      598.90     14.69 o
   3   3  10      301.31      308.03     11.24 o
   4   3  10     1046.88     1017.18     21.17 o
   5   3  10       98.79       82.98     12.67 o
   6   3  10      292.60      232.11     15.93 o
   7   3  10     1370.68     1428.22     28.51 o
   8   3  10        1.60        5.80      3.34 o
   9   3  10       12.54       13.00      3.77 o
  10   3  10      924.86      864.01     16.57 o
  11   3  10      196.35      208.63     13.08 o
  12   3  10        6.89        6.67      3.87 o
  13   3  10      433.05      439.37     18.91 o
  14   3  10     1212.53     1148.89     22.36 o
  15   3  10       54.49       44.33      9.00 o
  16   3  10       52.16       44.75     12.68 o
  17   3  10       95.88       83.04     21.35 o
  18   3  10        0.11        5.74      5.10 o
 -19   4  10      194.67      205.42     69.81 o
 -18   4  10      243.78      277.14     21.63 o
 -17   4  10       67.39       68.40     12.69 o
 -16   4  10       28.58       34.23     12.62 o
 -15   4  10      139.84      140.73     22.04 o
 -14   4  10      214.32      222.59     29.70 o
 -13   4  10      120.93      118.11     20.47 o
 -12   4  10     3093.62     3121.47     70.61 o
 -11   4  10       52.40       57.96      9.01 o
 -10   4  10        2.10        2.45      2.02 o
  -9   4  10      248.73      231.34     11.57 o
  -8   4  10     1201.73     1229.79     20.83 o
  -7   4  10       14.13       15.74      3.01 o
  -6   4  10      259.85      292.57      9.90 o
  -5   4  10      245.35      271.17      7.49 o
  -4   4  10      393.50      379.52      7.97 o
  -3   4  10      459.51      451.17      8.44 o
  -2   4  10      775.71      876.54     14.19 o
  -1   4  10        8.26       10.46      2.20 o
   0   4  10      555.60      541.26      9.96 o
   1   4  10      213.22      210.22     11.21 o
   2   4  10      370.52      391.84     15.45 o
   3   4  10      234.11      262.47     16.41 o
   4   4  10       50.07       59.52      9.69 o
   5   4  10      254.60      256.87     14.41 o
   6   4  10      147.88      183.01     21.22 o
   7   4  10      165.80      198.27     17.07 o
   8   4  10       11.88       12.26      2.90 o
   9   4  10       52.89       38.36      7.00 o
  10   4  10     1161.57     1144.61     20.36 o
  11   4  10       13.81       20.05      5.05 o
  12   4  10      375.47      326.99     34.04 o
  13   4  10      301.66      291.37     26.77 o
  14   4  10      159.91      179.89     14.80 o
  15   4  10       19.43       12.24      5.95 o
  16   4  10        3.00        7.89      8.58 o
  17   4  10       54.15       56.86     10.48 o
 -19   5  10      193.19      180.65     45.10 o
 -18   5  10      173.31      186.19     44.28 o
 -17   5  10        3.18       14.73     10.40 o
 -16   5  10     3303.13     3587.02     72.35 o
 -15   5  10       55.37       68.99     11.41 o
 -14   5  10      331.73      373.78     23.02 o
 -13   5  10       17.11       18.64      7.89 o
 -12   5  10      189.77      176.66      9.36 o
 -11   5  10      243.03      260.98      8.86 o
 -10   5  10       91.11       75.88     10.05 o
  -9   5  10      128.97      114.53      7.45 o
  -8   5  10     1168.58     1171.94     19.37 o
  -7   5  10      107.08       97.23     11.85 o
  -6   5  10      174.21      146.88      7.93 o
  -5   5  10        0.18        3.18      1.80 o
  -4   5  10       12.48       14.80      2.51 o
  -3   5  10       53.83       48.47      4.49 o
  -2   5  10     1230.09     1345.10     26.98 o
  -1   5  10      200.22      189.71      6.76 o
   0   5  10        1.35        3.93      1.88 o
   1   5  10      231.70      160.82     27.24 o
   2   5  10      108.08      124.54     16.87 o
   3   5  10      337.94      321.92     15.84 o
   4   5  10        0.30        9.84      4.78 o
   5   5  10       20.88       20.96      5.85 o
   6   5  10      642.78      674.34     19.61 o
   7   5  10       52.97       49.17      9.29 o
   8   5  10      449.98      396.58     23.96 o
   9   5  10        4.38        4.66      6.54 o
  10   5  10        0.11        6.10      5.79 o
  11   5  10      231.80      234.26     28.19 o
  12   5  10      215.13      201.90     29.74 o
  13   5  10        9.74       23.67      5.48 o
  14   5  10      172.03      139.82     25.62 o
  15   5  10        2.24       18.65      8.61 o
  16   5  10       33.67       26.52      8.51 o
  17   5  10       72.37       74.70     14.67 o
 -18   6  10       72.73       91.88     18.03 o
 -17   6  10      213.62      195.31     39.43 o
 -16   6  10      178.86      191.20     31.05 o
 -15   6  10       25.45       34.31      8.38 o
 -14   6  10      294.71      275.87     17.78 o
 -13   6  10       85.91       84.62     14.63 o
 -12   6  10     1237.88     1257.95     33.92 o
 -11   6  10      742.58      748.57     16.19 o
 -10   6  10      355.81      396.85     12.02 o
  -9   6  10       36.81       30.32      5.74 o
  -8   6  10      319.43      295.97     10.91 o
  -7   6  10      293.93      304.23     12.13 o
  -6   6  10        1.97        4.68      3.68 o
  -5   6  10      296.48      288.90     14.93 o
  -4   6  10      357.73      362.15     14.77 o
  -3   6  10      157.57      136.34     14.34 o
  -2   6  10      710.24      729.20     11.96 o
  -1   6  10      150.53      159.17     12.56 o
   0   6  10       74.75       64.79      7.88 o
   1   6  10      478.21      457.12      8.78 o
   2   6  10      253.15      229.71     12.45 o
   3   6  10      554.30      591.83     12.73 o
   4   6  10      564.26      551.96     16.45 o
   5   6  10        2.92        5.16      3.81 o
   6   6  10       27.60       32.68      6.99 o
   7   6  10      412.57      348.60     21.70 o
   8   6  10       43.55       54.19     10.56 o
   9   6  10     1036.47     1011.36     26.12 o
  10   6  10      299.69      250.74     30.01 o
  11   6  10      195.97      178.64     26.33 o
  12   6  10        0.47        8.21      4.43 o
  13   6  10      231.11      207.02     30.59 o
  14   6  10       10.68        6.82      8.08 o
  15   6  10       88.79       95.24     21.00 o
  16   6  10       12.69       34.63      9.71 o
 -18   7  10      235.40      213.47     59.26 o
 -17   7  10       36.97       56.61     15.18 o
 -16   7  10      829.57      877.29     33.55 o
 -15   7  10       42.08       39.37      9.36 o
 -14   7  10        7.03       14.51      6.92 o
 -13   7  10       36.84       26.60      8.94 o
 -12   7  10      138.77      128.10     19.93 o
 -11   7  10      625.77      593.45     19.42 o
 -10   7  10       15.74       13.97      4.32 o
  -9   7  10       23.44       24.36      5.12 o
  -8   7  10      529.00      483.33     18.17 o
  -7   7  10        0.11        8.18      4.93 o
  -6   7  10      325.07      291.69     13.80 o
  -5   7  10      195.93      193.05     11.30 o
  -4   7  10       20.78       40.87      6.45 o
  -3   7  10       68.84       63.29      9.29 o
  -2   7  10       72.63       87.69      9.29 o
  -1   7  10      498.43      482.57     19.42 o
   0   7  10      211.39      196.04     12.19 o
   1   7  10        6.67        7.95      2.54 o
   2   7  10       54.58       52.10      7.80 o
   3   7  10       52.86       54.49      7.46 o
   4   7  10        3.46        2.09      1.93 o
   5   7  10       83.05       93.67      6.19 o
   6   7  10       29.87       23.21      4.34 o
   7   7  10      105.63       99.74     13.82 o
   8   7  10     2041.70     2044.11     44.02 o
   9   7  10      143.46      122.60     17.04 o
  10   7  10       29.25       33.32      7.28 o
  11   7  10      101.28       93.39     15.82 o
  12   7  10        0.02        6.34      6.79 o
  13   7  10       56.23       39.35     18.44 o
  14   7  10        3.70        4.64      8.17 o
  15   7  10        8.67       17.96      8.18 o
  16   7  10       20.06       21.06     10.00 o
 -17   8  10       37.39       33.10      9.86 o
 -16   8  10        8.14        8.45      6.81 o
 -15   8  10      518.45      512.92     24.92 o
 -14   8  10        9.36       12.86      5.90 o
 -13   8  10      190.92      171.83     27.03 o
 -12   8  10      139.48      126.48     21.40 o
 -11   8  10     1049.31      993.35     40.35 o
 -10   8  10      149.08      156.25     22.49 o
  -9   8  10     1946.94     1914.79     52.23 o
  -8   8  10      583.34      560.66     13.77 o
  -7   8  10        0.67        8.61      3.41 o
  -6   8  10       72.68       76.77     10.23 o
  -5   8  10      975.06      978.30     16.40 o
  -4   8  10       64.81       86.18     10.06 o
  -3   8  10      127.65      129.80     13.62 o
  -2   8  10       41.83       38.13      6.78 o
  -1   8  10        7.51        8.51      3.78 o
   0   8  10     2622.03     2598.78     40.59 o
   1   8  10        6.60       11.96      4.57 o
   2   8  10       17.43       16.43      5.21 o
   3   8  10       77.45       74.07     10.57 o
   4   8  10        0.72        4.78      3.23 o
   5   8  10      400.07      398.24     13.25 o
   6   8  10      326.35      326.13     20.54 o
   7   8  10        1.08        7.69      7.79 o
   8   8  10      134.72      134.33     19.21 o
   9   8  10        4.41        9.62      6.94 o
  10   8  10      602.68      562.27     22.43 o
  11   8  10       64.94       37.98     10.92 o
  12   8  10        0.00        3.63      8.81 o
  13   8  10       12.21       18.24      8.45 o
  14   8  10       13.34       18.89      7.68 o
  15   8  10        2.21       14.29      8.05 o
 -16   9  10      111.34       98.96     29.75 o
 -15   9  10       39.32       36.57     11.45 o
 -14   9  10       19.57       30.49      7.82 o
 -13   9  10      269.05      237.16     42.59 o
 -12   9  10       30.86       27.00     11.55 o
 -11   9  10       54.30       64.45     14.52 o
 -10   9  10      606.37      542.82     17.64 o
  -9   9  10       17.36       24.44      6.45 o
  -8   9  10       24.16       17.36      5.13 o
  -7   9  10      536.54      523.99     21.03 o
  -6   9  10      931.26      959.41     25.02 o
  -5   9  10     3325.08     3453.50     54.71 o
  -4   9  10        2.94        8.36      4.37 o
  -3   9  10       50.96       59.28      8.83 o
  -2   9  10       51.52       58.40      8.59 o
  -1   9  10      140.12      130.72     13.78 o
   0   9  10     1251.20     1311.48     22.97 o
   1   9  10      237.35      254.27     26.00 o
   2   9  10      110.03       89.57     12.68 o
   3   9  10      220.26      184.43     13.30 o
   4   9  10      185.76      176.87     11.25 o
   5   9  10      145.29      160.08     23.44 o
   6   9  10     1323.69     1351.71     28.30 o
   7   9  10       35.71       37.21      9.18 o
   8   9  10       26.01       23.59      6.29 o
   9   9  10       56.08       68.46     11.67 o
  10   9  10      752.52      638.70     20.94 o
  11   9  10       17.89       30.64      9.08 o
  12   9  10       94.03       78.80     17.84 o
  13   9  10      278.97      236.74     44.81 o
  14   9  10       10.82       20.33      7.01 o
 -15  10  10       39.97       38.88     10.96 o
 -14  10  10       10.65       14.86      6.26 o
 -13  10  10       11.59       11.81      5.17 o
 -12  10  10       31.41       24.21     10.28 o
 -11  10  10      105.45      138.88     22.74 o
 -10  10  10      128.85       57.23     20.04 o
  -9  10  10      777.53      766.95     26.63 o
  -8  10  10      358.88      353.47     21.52 o
  -7  10  10      119.48      104.44     17.52 o
  -6  10  10      612.46      604.31     17.14 o
  -5  10  10       94.19       97.05     12.74 o
  -4  10  10       25.52       23.66      5.07 o
  -3  10  10       22.24       18.92      4.59 o
  -2  10  10      273.93      269.86     30.82 o
  -1  10  10      658.10      647.27     18.10 o
   0  10  10       95.92      112.67     16.03 o
   1  10  10      556.73      543.53     17.65 o
   2  10  10      278.75      271.14     14.48 o
   3  10  10      526.86      503.34     25.31 o
   4  10  10       17.18       14.34      6.36 o
   5  10  10       23.31       36.52      8.55 o
   6  10  10      103.14      100.82     15.01 o
   7  10  10       69.60       62.73     13.40 o
   8  10  10      104.26       94.35     17.44 o
   9  10  10      567.13      559.46     20.49 o
  10  10  10        1.00       16.93      8.65 o
  11  10  10       34.58       38.62     11.58 o
  12  10  10       23.01       24.56      9.08 o
  13  10  10       56.16       59.61     19.02 o
 -13  11  10       34.93       28.72      8.69 o
 -12  11  10       83.10       76.85     15.84 o
 -11  11  10       46.07       47.85     12.22 o
 -10  11  10      336.77      288.98     53.43 o
  -9  11  10      115.47      120.90     17.71 o
  -8  11  10      149.67      138.64     26.70 o
  -7  11  10      269.90      229.02     25.72 o
  -6  11  10      132.56      135.55     16.54 o
  -5  11  10      194.59       79.45     37.61 o
  -4  11  10      100.16       90.43     12.65 o
  -3  11  10       86.58      101.55     12.99 o
  -2  11  10        4.29       13.53      4.99 o
  -1  11  10      288.89      286.73     30.90 o
   0  11  10       31.68       33.24      6.58 o
   1  11  10        5.74       11.25      4.78 o
   2  11  10      256.62      277.65     34.29 o
   3  11  10      720.95      769.57     25.32 o
   4  11  10       15.00       25.15      8.30 o
   5  11  10        1.72        7.83      5.66 o
   6  11  10       48.33       46.11     10.19 o
   7  11  10        2.54       14.89      5.86 o
   8  11  10       43.65       33.38     10.93 o
   9  11  10       74.01       77.98     17.49 o
  10  11  10       42.21       44.85     13.71 o
  11  11  10      228.66      191.35     41.78 o
 -12  12  10        0.99       18.85     11.07 o
 -11  12  10       16.37       26.00      9.23 o
 -10  12  10      247.00      288.08     47.23 o
  -9  12  10      166.05      167.11     35.09 o
  -8  12  10        0.02       10.08      5.65 o
  -7  12  10      310.96      304.53     24.18 o
  -6  12  10      514.48      529.92     23.34 o
  -5  12  10       10.50       13.77      5.33 o
  -4  12  10        8.69       27.36      6.95 o
  -3  12  10      197.14      190.02     22.94 o
  -2  12  10       22.09       20.05      4.90 o
  -1  12  10        1.08        5.53      4.26 o
   0  12  10      122.75      165.35     23.09 o
   1  12  10       63.57       75.89     12.63 o
   2  12  10      403.94      383.39     21.81 o
   3  12  10      126.89      121.72     23.77 o
   4  12  10       81.49       75.66     15.71 o
   5  12  10       53.09       45.48     13.06 o
   6  12  10        5.40       13.57      7.47 o
   7  12  10       82.93       53.65     14.73 o
   8  12  10       28.02       27.04      9.72 o
   9  12  10        7.55       11.89      8.93 o
  10  12  10      127.31      138.44     56.09 o
  -9  13  10       29.26       36.19     11.30 o
  -8  13  10        0.05        5.09      5.44 o
  -7  13  10       77.34       88.18     16.64 o
  -6  13  10       17.63       17.90      6.63 o
  -5  13  10       37.31       37.11      9.15 o
  -4  13  10        7.00        8.65      4.58 o
  -3  13  10       61.47       62.65     13.31 o
  -2  13  10      130.65      117.12     17.49 o
  -1  13  10       22.75       17.67      8.02 o
   0  13  10       29.18       27.75      9.08 o
   1  13  10      102.49      112.85     17.11 o
   2  13  10       39.82       36.81     12.71 o
   3  13  10        1.86        8.93      7.48 o
   4  13  10       57.73       53.03     14.66 o
   5  13  10       46.43       51.24     12.67 o
   6  13  10        7.75       11.27      5.21 o
   7  13  10       97.55       88.51     18.74 o
  -6  14  10       40.35       21.93      5.53 o
  -5  14  10      322.29      352.96     27.68 o
  -4  14  10       18.45       22.01      6.66 o
  -3  14  10        3.08       12.01      4.82 o
  -2  14  10       86.55       62.97     11.73 o
  -1  14  10       21.52       23.20      8.49 o
   0  14  10        2.60       12.56      5.09 o
   1  14  10       34.33       48.17     13.03 o
   2  14  10        0.46       11.46      5.87 o
   3  14  10       40.09       46.10     13.43 o
   4  14  10       70.94       90.08     26.13 o
 -19   0  11       47.22       63.39     31.22 o
 -17   0  11        0.01       16.41     23.29 o
 -15   0  11       13.32       13.31      8.63 o
 -13   0  11      947.28      999.99     29.41 o
 -11   0  11      594.30      572.85     32.26 o
  -9   0  11      560.28      523.95     23.32 o
  -7   0  11     1310.78     1493.51     35.98 o
  -5   0  11        0.26        4.37      8.04 o
  -3   0  11     5764.69     5929.85     80.63 o
  -1   0  11     1557.51     1503.82     20.01 o
   1   0  11     1511.27     1490.06     20.29 o
   3   0  11       91.82      105.41      6.97 o
   5   0  11      186.93      175.90     13.63 o
   7   0  11       57.95       71.56     12.94 o
   9   0  11     2252.19     2331.83     51.00 o
  11   0  11      284.75      326.85     31.60 o
  13   0  11       77.37       70.37     15.89 o
  15   0  11       14.88       28.60     11.69 o
  17   0  11      841.49      862.90     58.91 o
 -20   1  11        1.30       21.10     13.24 o
 -19   1  11       48.16       39.14     19.29 o
 -18   1  11       55.71       60.73     29.74 o
 -17   1  11       46.68       38.78     14.94 o
 -16   1  11      162.98      169.32     29.52 o
 -15   1  11      109.70      115.01     20.69 o
 -14   1  11       14.26       12.16      6.00 o
 -13   1  11      140.35      127.87     20.91 o
 -12   1  11       32.98       33.34      7.53 o
 -11   1  11     2145.28     2197.96     50.94 o
 -10   1  11       50.82       47.19      8.60 o
  -9   1  11       84.43       83.25     14.15 o
  -8   1  11        0.11        6.14      4.00 o
  -7   1  11      476.39      547.64     17.70 o
  -6   1  11        4.66        9.59      5.71 o
  -5   1  11       41.73       42.41      5.06 o
  -4   1  11     2524.58     2491.84     24.81 o
  -3   1  11      284.08      297.99      4.69 o
  -2   1  11     2002.35     2105.57     26.11 o
  -1   1  11     2385.84     2523.85     20.45 o
   0   1  11     2864.57     2956.39     22.83 o
   1   1  11      588.62      657.33     12.23 o
   2   1  11      544.05      530.42      8.92 o
   3   1  11       94.82       94.65      7.12 o
   4   1  11      642.94      553.54     12.09 o
   5   1  11        0.01        2.97      4.47 o
   6   1  11     1271.08     1299.05     22.32 o
   7   1  11      170.08      174.17      7.26 o
   8   1  11        3.71        5.86      2.53 o
   9   1  11     3017.93     2913.76     43.22 o
  10   1  11       73.17       74.38     11.00 o
  11   1  11      583.51      537.95     13.26 o
  12   1  11       53.71       42.07      8.31 o
  13   1  11      616.13      603.01     21.51 o
  14   1  11       62.36       56.97     12.34 o
  15   1  11       25.29       25.18      7.16 o
  16   1  11       54.96       51.46     13.52 o
  17   1  11       95.31      102.91     29.02 o
  18   1  11        0.06       14.03     13.21 o
 -20   2  11       57.53       51.43     20.48 o
 -19   2  11      198.17      215.89     64.26 o
 -18   2  11      116.72      103.35     31.34 o
 -17   2  11      144.33      107.04     22.75 o
 -16   2  11        1.48        3.30      5.41 o
 -15   2  11     2472.22     2676.07     54.30 o
 -14   2  11        5.07       12.98      3.65 o
 -13   2  11      247.72      236.57     13.29 o
 -12   2  11       25.43       18.92      4.60 o
 -11   2  11      494.17      525.97     10.75 o
 -10   2  11      848.77      796.52     24.10 o
  -9   2  11      181.40      167.74     17.94 o
  -8   2  11       20.56       25.42      4.89 o
  -7   2  11     1370.15     1332.01     18.39 o
  -6   2  11      447.85      438.00      7.39 o
  -5   2  11       34.09       36.68      5.21 o
  -4   2  11       47.69       45.25      2.80 o
  -3   2  11       47.57       60.74      4.22 o
  -2   2  11     5043.59     5347.87     62.96 o
  -1   2  11     2967.30     3099.93     37.72 o
   0   2  11      137.35      139.33      4.50 o
   1   2  11      123.78      137.59     15.57 o
   2   2  11       24.37       40.05      5.09 o
   3   2  11      336.58      367.26     14.22 o
   4   2  11      474.99      470.46     20.62 o
   5   2  11     2632.18     2564.26     88.99 o
   6   2  11       37.92       36.03      7.42 o
   7   2  11        0.43        2.40      1.76 o
   8   2  11      196.34      212.00     10.19 o
   9   2  11      275.07      255.12      9.27 o
  10   2  11      666.08      666.24     14.55 o
  11   2  11       33.89       35.89      6.29 o
  12   2  11       72.20       75.98     11.63 o
  13   2  11       89.34       83.47     15.15 o
  14   2  11        0.38        9.86      5.82 o
  15   2  11       12.81       10.02      4.72 o
  16   2  11      363.11      356.95     73.46 o
  17   2  11       58.28       32.71     16.08 o
 -19   3  11       24.98       22.03     14.91 o
 -18   3  11      150.16      155.71     31.11 o
 -17   3  11      481.00      449.51     28.10 o
 -16   3  11      114.78      124.38     31.81 o
 -15   3  11        1.54        8.96      9.39 o
 -14   3  11       19.73       29.80      9.00 o
 -13   3  11      959.27      953.07     26.01 o
 -12   3  11       28.77       23.16      7.38 o
 -11   3  11      239.97      238.49     14.16 o
 -10   3  11       13.71        8.21      2.26 o
  -9   3  11      419.12      407.23     10.75 o
  -8   3  11      509.82      509.63     13.45 o
  -7   3  11       14.99       16.80      4.01 o
  -6   3  11      331.47      328.32      9.69 o
  -5   3  11      115.24      100.88      8.11 o
  -4   3  11      414.66      418.32      5.88 o
  -3   3  11      689.06      649.57      9.75 o
  -2   3  11      765.17      746.00     10.72 o
  -1   3  11      202.31      230.54      5.44 o
   0   3  11      557.64      493.55     11.02 o
   1   3  11       16.55       21.93      4.86 o
   2   3  11     1380.28     1539.99     24.81 o
   3   3  11     1098.14     1152.41     19.17 o
   4   3  11        0.15       -1.17      5.58 o
   5   3  11       29.11       20.58      4.19 o
   6   3  11        7.31       13.03      5.59 o
   7   3  11      113.86      119.47     14.93 o
   8   3  11       28.13       49.00      7.30 o
   9   3  11       27.03       21.08      4.34 o
  10   3  11      808.41      720.12     23.96 o
  11   3  11        0.74       10.21      6.21 o
  12   3  11      204.97      211.19     33.11 o
  13   3  11       37.50       30.90      9.07 o
  14   3  11       32.64       33.51      8.59 o
  15   3  11       46.69       52.30     13.17 o
  16   3  11       78.26       61.01     15.30 o
  17   3  11       35.14       41.22     19.38 o
 -19   4  11       82.72       81.04     35.14 o
 -18   4  11      156.96      136.12     27.41 o
 -17   4  11      659.95      676.14     47.56 o
 -16   4  11      192.84      187.90     24.61 o
 -15   4  11      606.11      624.98     81.19 o
 -14   4  11      310.27      335.08     51.05 o
 -13   4  11        2.81        5.41      4.57 o
 -12   4  11      269.31      247.89     17.89 o
 -11   4  11      649.13      657.78     13.97 o
 -10   4  11        7.12       11.90      5.79 o
  -9   4  11     1884.76     1754.31     60.34 o
  -8   4  11       44.53       48.76      3.86 o
  -7   4  11     1585.30     1481.69     27.86 o
  -6   4  11       22.61       25.84      4.88 o
  -5   4  11        0.03        3.52      2.17 o
  -4   4  11       37.80       34.43      3.97 o
  -3   4  11      602.83      555.23      9.01 o
  -2   4  11      519.87      522.44      8.19 o
  -1   4  11      655.72      585.54      9.76 o
   0   4  11       58.26       47.75      4.41 o
   1   4  11        0.21       11.10      4.67 o
   2   4  11       59.45       49.22      7.43 o
   3   4  11       57.46       82.32     12.88 o
   4   4  11      767.73      830.80     26.78 o
   5   4  11      297.89      271.58     22.32 o
   6   4  11      194.10      218.73     26.51 o
   7   4  11       30.39       36.25      5.97 o
   8   4  11      185.07      217.71     26.39 o
   9   4  11      599.00      631.14     19.20 o
  10   4  11        0.69        6.73      4.46 o
  11   4  11        6.71       15.98      7.17 o
  12   4  11      593.27      602.01     28.97 o
  13   4  11        0.65        8.98      6.28 o
  14   4  11       16.72       13.33      7.76 o
  15   4  11      124.59      133.35     30.64 o
  16   4  11       28.97       21.60      8.66 o
  17   4  11        8.17       31.81      9.44 o
 -19   5  11      543.68      609.87     73.60 o
 -18   5  11      201.72      256.34     59.37 o
 -17   5  11      204.69      183.63     40.59 o
 -16   5  11      365.47      370.28     54.52 o
 -15   5  11      324.26      370.76     60.15 o
 -14   5  11       36.44       38.09      9.14 o
 -13   5  11     2640.74     2879.46     61.60 o
 -12   5  11        0.16       11.52      5.37 o
 -11   5  11     2710.33     2839.19     50.36 o
 -10   5  11       61.19       57.92      8.60 o
  -9   5  11        7.57       12.08      3.56 o
  -8   5  11      407.41      406.01      7.70 o
  -7   5  11     1501.95     1493.99     22.64 o
  -6   5  11       92.20      106.01     10.00 o
  -5   5  11     1225.75     1159.86     22.43 o
  -4   5  11       64.64       69.20      7.23 o
  -3   5  11     2702.96     2608.00     34.12 o
  -2   5  11       89.29       92.44      9.33 o
  -1   5  11      362.85      374.31      8.17 o
   0   5  11       92.68       66.38      7.05 o
   1   5  11      332.83      372.29     10.95 o
   2   5  11      352.92      340.61     11.50 o
   3   5  11      630.44      720.49     19.75 o
   4   5  11      106.71       94.03     11.27 o
   5   5  11       83.29       76.54     10.54 o
   6   5  11       26.38       26.57      6.19 o
   7   5  11      169.94      173.98     22.00 o
   8   5  11       54.25       57.32      9.94 o
   9   5  11     1086.25     1147.94     30.52 o
  10   5  11       37.38       43.96      7.12 o
  11   5  11       10.98       12.89      5.62 o
  12   5  11        7.83        9.59      4.67 o
  13   5  11      487.96      469.57     20.18 o
  14   5  11       78.83       79.32     15.39 o
  15   5  11      244.50      223.75     42.24 o
  16   5  11      146.95      135.10     39.43 o
 -18   6  11      200.33      158.53     50.38 o
 -17   6  11     1023.15     1093.27     33.74 o
 -16   6  11       36.51       60.24     13.92 o
 -15   6  11      220.88      232.73     40.57 o
 -14   6  11       32.30       25.02      7.06 o
 -13   6  11       12.43       19.75      7.41 o
 -12   6  11      415.25      436.75     47.88 o
 -11   6  11      416.37      447.04     15.82 o
 -10   6  11      504.00      501.90     16.32 o
  -9   6  11     1351.69     1276.19     21.92 o
  -8   6  11      318.13      290.98     13.91 o
  -7   6  11     1623.54     1620.72     41.39 o
  -6   6  11      259.07      226.33     14.28 o
  -5   6  11        0.12        4.24      2.88 o
  -4   6  11     1497.21     1334.83     72.96 o
  -3   6  11       55.33       44.16     10.83 o
  -2   6  11     1585.03     1535.00     23.12 o
  -1   6  11     2176.93     2202.21     29.74 o
   0   6  11     1082.78     1004.97     18.78 o
   1   6  11      526.34      485.08     11.53 o
   2   6  11       78.46       87.60     10.90 o
   3   6  11        1.44       10.13      5.75 o
   4   6  11        4.02        2.93      5.06 o
   5   6  11       54.41       88.88     13.91 o
   6   6  11      497.32      522.41     20.92 o
   7   6  11      429.93      408.17     19.52 o
   8   6  11        3.05        5.18      5.22 o
   9   6  11      139.33      147.97     22.34 o
  10   6  11      348.30      292.50     41.56 o
  11   6  11      144.95      138.32     20.14 o
  12   6  11        6.85       11.81      5.44 o
  13   6  11       11.11       22.24      8.70 o
  14   6  11        6.58        7.88      5.95 o
  15   6  11        6.15       16.99      6.28 o
  16   6  11       78.38       93.78     18.91 o
 -17   7  11       38.78       60.63     13.97 o
 -16   7  11        5.67       14.02      9.12 o
 -15   7  11       26.33       38.51      8.37 o
 -14   7  11       70.71       84.45     16.49 o
 -13   7  11      116.74      133.86     22.50 o
 -12   7  11      842.13      940.44     28.22 o
 -11   7  11     1100.62     1145.20     36.44 o
 -10   7  11       19.87       20.98      4.80 o
  -9   7  11       11.17       17.00      3.93 o
  -8   7  11      156.68      156.25     16.71 o
  -7   7  11        2.02        4.87      3.06 o
  -6   7  11      440.19      448.77     12.40 o
  -5   7  11       25.18       25.97      4.54 o
  -4   7  11      688.14      706.31     17.89 o
  -3   7  11        3.70       10.44      4.92 o
  -2   7  11       71.53       82.87     10.37 o
  -1   7  11       22.40       21.44      3.62 o
   0   7  11      430.38      419.12      9.21 o
   1   7  11      134.06      147.28     14.40 o
   2   7  11      116.51      120.46      6.30 o
   3   7  11      126.99      125.52      9.18 o
   4   7  11      237.51      257.89     28.60 o
   5   7  11      335.28      326.08     20.66 o
   6   7  11        3.31        9.71      5.31 o
   7   7  11       10.24       20.62      5.66 o
   8   7  11     1747.09     1831.48     34.24 o
   9   7  11      612.27      593.15     26.96 o
  10   7  11       19.95       20.91      6.96 o
  11   7  11        9.61       15.06      7.43 o
  12   7  11       97.11       79.48     20.00 o
  13   7  11       16.63       28.81     10.31 o
  14   7  11       62.99       78.51     19.32 o
  15   7  11      109.30      104.17     28.67 o
 -16   8  11        0.65        9.97      8.94 o
 -15   8  11      174.27      168.61     31.46 o
 -14   8  11      275.85      264.71     47.92 o
 -13   8  11        4.71        7.68      7.22 o
 -12   8  11      192.40      201.51     30.11 o
 -11   8  11      167.34       65.79     33.16 o
 -10   8  11      196.89      230.19     33.63 o
  -9   8  11      533.65      560.02     18.52 o
  -8   8  11      322.71      313.40     12.14 o
  -7   8  11      426.71      448.21     14.46 o
  -6   8  11      173.72      168.44     22.97 o
  -5   8  11      106.10      120.42     16.47 o
  -4   8  11      587.49      561.76     14.28 o
  -3   8  11        0.02        8.39      4.74 o
  -2   8  11      221.73      269.06     14.77 o
  -1   8  11      906.24      918.96     20.06 o
   0   8  11      955.76      946.20     17.27 o
   1   8  11       35.57       40.85      5.43 o
   2   8  11      587.47      568.94     16.69 o
   3   8  11     1331.35     1297.13     27.20 o
   4   8  11      359.80      390.17     21.13 o
   5   8  11       37.56       34.55      8.46 o
   6   8  11     3009.40     2980.60     60.37 o
   7   8  11       83.46       95.33     15.58 o
   8   8  11        0.01        6.79      6.64 o
   9   8  11      187.12      171.39     22.00 o
  10   8  11      212.06      193.43     29.01 o
  11   8  11        1.85        7.98      5.04 o
  12   8  11        2.19       11.48      8.73 o
  13   8  11       41.43       30.77     10.43 o
  14   8  11       43.97       62.09     17.21 o
 -15   9  11       36.00       37.11     12.86 o
 -14   9  11       22.26       26.94      8.54 o
 -13   9  11        3.05       -1.48      7.26 o
 -12   9  11       16.55       19.61      6.29 o
 -11   9  11        4.90        9.10      6.08 o
 -10   9  11       48.32       54.08     11.96 o
  -9   9  11        4.19        9.68      3.77 o
  -8   9  11       46.97       39.63      7.63 o
  -7   9  11      172.96      191.38     13.32 o
  -6   9  11        0.42        9.96      4.35 o
  -5   9  11      100.57       95.91     12.67 o
  -4   9  11      256.06      297.22     29.12 o
  -3   9  11        0.08        3.53      4.94 o
  -2   9  11       78.36       74.34     10.54 o
  -1   9  11       30.79       27.72      5.98 o
   0   9  11       56.78       48.55      8.80 o
   1   9  11      654.18      629.75     19.59 o
   2   9  11      359.91      373.21     19.91 o
   3   9  11      222.07      226.19     30.35 o
   4   9  11       17.20       12.08      6.04 o
   5   9  11      205.21      194.08     28.04 o
   6   9  11      456.37      427.47     27.46 o
   7   9  11       28.39       39.76      8.56 o
   8   9  11       42.83       39.79      8.12 o
   9   9  11      284.80      300.01     21.24 o
  10   9  11      113.69       96.51     18.75 o
  11   9  11       58.41       43.01      9.74 o
  12   9  11        7.09        4.33      7.77 o
  13   9  11       12.05       23.17      7.82 o
 -14  10  11       10.99       12.78      5.29 o
 -13  10  11        2.16       13.79      5.04 o
 -12  10  11        5.78        9.42      6.51 o
 -11  10  11        4.85       15.06      9.45 o
 -10  10  11       61.34       52.81     21.77 o
  -9  10  11       45.19       28.23      7.16 o
  -8  10  11      268.72      249.44     14.47 o
  -7  10  11     1038.33     1038.00     19.12 o
  -6  10  11      166.36      146.85     20.52 o
  -5  10  11       65.37       67.58      8.78 o
  -4  10  11      267.30      270.67     25.75 o
  -3  10  11       53.85       43.99      8.16 o
  -2  10  11      110.01      131.66     18.15 o
  -1  10  11      580.75      587.93     19.23 o
   0  10  11      377.71      372.64     19.30 o
   1  10  11      589.06      518.27     30.11 o
   2  10  11      102.76       99.87     14.17 o
   3  10  11      455.50      433.86     45.60 o
   4  10  11      140.05      126.17     21.38 o
   5  10  11      184.35      186.59     23.94 o
   6  10  11        2.34       10.01      5.88 o
   7  10  11       30.82       29.31      8.46 o
   8  10  11       62.42       48.81      9.09 o
   9  10  11      368.30      277.58     50.28 o
  10  10  11       87.78       91.29     20.16 o
  11  10  11      209.26      190.93     42.69 o
  12  10  11       11.20       21.73     10.14 o
 -13  11  11       74.03       61.95     16.11 o
 -12  11  11        5.71        8.74      5.55 o
 -11  11  11        2.01       10.79      4.32 o
 -10  11  11       33.70       31.34      7.34 o
  -9  11  11        0.95       15.97      8.69 o
  -8  11  11       45.41       35.17      9.46 o
  -7  11  11        9.34       11.47      5.06 o
  -6  11  11      307.11      316.42     18.94 o
  -5  11  11     1260.86     1246.22     35.68 o
  -4  11  11      487.43      493.03     26.67 o
  -3  11  11      789.91      829.11     20.09 o
  -2  11  11       62.66       57.31      9.64 o
  -1  11  11      581.03      550.82     22.22 o
   0  11  11       91.27      101.10     13.53 o
   1  11  11        5.42       19.14      5.85 o
   2  11  11        6.55       20.24      6.54 o
   3  11  11       35.39       35.16      7.25 o
   4  11  11       97.67       76.82     15.79 o
   5  11  11      146.63      119.05     20.89 o
   6  11  11       34.53       35.37      7.68 o
   7  11  11       48.36       39.30     10.42 o
   8  11  11        0.01       10.90      7.80 o
   9  11  11       35.22       27.81      8.65 o
  10  11  11      108.39       95.16     18.52 o
 -11  12  11      184.72      239.67     34.17 o
 -10  12  11        2.67       11.47      7.72 o
  -9  12  11        2.65        5.07      5.68 o
  -8  12  11        0.71       10.15      6.50 o
  -7  12  11      387.96      460.53     25.63 o
  -6  12  11       13.51       15.84      5.97 o
  -5  12  11      136.23      115.13     21.16 o
  -4  12  11       85.34       71.20     13.57 o
  -3  12  11       67.74       73.15     12.33 o
  -2  12  11       34.55       28.02      8.42 o
  -1  12  11       47.09       31.03      8.35 o
   0  12  11       27.91       18.78      5.43 o
   1  12  11       48.16       52.86      8.66 o
   2  12  11       69.81      104.49     19.92 o
   3  12  11       69.19       69.33     14.17 o
   4  12  11       22.81       16.04      5.75 o
   5  12  11       19.82       22.75      6.84 o
   6  12  11       47.26       27.53      8.87 o
   7  12  11       17.85       22.10      8.15 o
   8  12  11      122.65      108.55     36.49 o
   9  12  11        1.05       -0.16      8.68 o
  -8  13  11      101.01       82.81     17.68 o
  -7  13  11       12.72       14.65      9.38 o
  -6  13  11        0.78        6.29      5.05 o
  -5  13  11       67.14       44.45      8.82 o
  -4  13  11      156.03      128.91     24.58 o
  -3  13  11      176.84      186.10     30.09 o
  -2  13  11       69.42       83.52     18.32 o
  -1  13  11      163.60      131.29     23.98 o
   0  13  11      112.72      112.89     22.92 o
   1  13  11      166.22      165.18     30.73 o
   2  13  11        0.14       10.52      5.79 o
   3  13  11       70.40       68.16     18.49 o
   4  13  11      237.39      231.48     47.07 o
   5  13  11      208.47      168.03     34.42 o
   6  13  11        0.00        8.26      4.64 o
  -4  14  11        8.80        3.44     13.61 o
  -3  14  11        7.48       16.75      6.41 o
  -2  14  11       93.08       92.66     21.17 o
  -1  14  11        0.31       12.13      6.98 o
   0  14  11       17.12       30.47      7.77 o
   1  14  11       69.67       64.55     14.92 o
 -18   0  12      146.12      169.36     68.19 o
 -16   0  12      107.65      125.98     40.18 o
 -14   0  12        7.64       10.87      9.47 o
 -12   0  12       56.74       56.56     13.77 o
 -10   0  12      614.99      612.04     39.98 o
  -8   0  12       50.70       41.04     10.63 o
  -6   0  12      198.37      225.07     55.87 o
  -4   0  12     1753.86     1891.12     23.02 o
  -2   0  12      380.94      359.90     10.64 o
   0   0  12     4659.55     4873.75    145.13 o
   2   0  12      300.40      324.20     13.61 o
   4   0  12      189.08      141.45     10.11 o
   6   0  12      182.45      181.57     11.01 o
   8   0  12      217.17      219.04     15.21 o
  10   0  12        4.94        9.88      5.40 o
  12   0  12      901.52      915.54     67.35 o
  14   0  12       12.24       12.57     13.51 o
  16   0  12      130.27      100.57     29.67 o
 -19   1  12       17.85       16.77     25.01 o
 -18   1  12        0.18       10.05     11.00 o
 -17   1  12       35.54       39.64     14.05 o
 -16   1  12      254.57      263.95     37.88 o
 -15   1  12      157.26      141.20     14.87 o
 -14   1  12      390.77      411.52     22.35 o
 -13   1  12      776.51      800.25     23.06 o
 -12   1  12     1560.14     1589.76     32.12 o
 -11   1  12      633.39      619.22     27.40 o
 -10   1  12     1255.89     1262.93     29.99 o
  -9   1  12       33.94       32.71      5.82 o
  -8   1  12      166.81      241.63     23.61 o
  -7   1  12      151.67      195.94     23.03 o
  -6   1  12      108.48      101.80     14.61 o
  -5   1  12       11.46       11.70      2.31 o
  -4   1  12      264.65      268.60      9.80 o
  -3   1  12      538.25      552.27      8.89 o
  -2   1  12      540.58      510.64      9.00 o
  -1   1  12      564.46      612.16      9.30 o
   0   1  12     1627.85     1622.86     30.29 o
   1   1  12       58.45       67.24      7.91 o
   2   1  12      969.98     1075.99     14.05 o
   3   1  12      399.44      389.37      8.95 o
   4   1  12       66.58       74.49      7.97 o
   5   1  12       26.78       19.67      3.05 o
   6   1  12      152.17      164.37     13.16 o
   7   1  12      111.48      112.70      6.75 o
   8   1  12       79.82       85.77      6.21 o
   9   1  12     1454.22     1450.08     25.17 o
  10   1  12      289.72      270.43     11.20 o
  11   1  12      180.57      150.80     24.05 o
  12   1  12     1659.29     1595.17     28.37 o
  13   1  12        0.04        9.31      5.79 o
  14   1  12       57.32       62.13     13.33 o
  15   1  12        2.50        3.08      8.08 o
  16   1  12      359.24      438.33     23.29 o
  17   1  12       88.14       82.37     29.46 o
 -19   2  12       13.07       17.93     10.06 o
 -18   2  12        7.73       13.42     12.08 o
 -17   2  12      950.56     1007.67     42.17 o
 -16   2  12      187.54      179.91     42.55 o
 -15   2  12       19.97       21.54      7.36 o
 -14   2  12       44.91       40.44     11.76 o
 -13   2  12      363.00      404.02     23.51 o
 -12   2  12       12.37       20.84      5.91 o
 -11   2  12     2614.95     2705.80     55.83 o
 -10   2  12       24.10       31.31      5.89 o
  -9   2  12      453.05      370.55     19.69 o
  -8   2  12     1235.60     1258.07     41.83 o
  -7   2  12      361.04      351.48     13.23 o
  -6   2  12       85.61       92.45      5.87 o
  -5   2  12        0.78        1.63      3.17 o
  -4   2  12      418.56      399.22      7.35 o
  -3   2  12      152.79      159.20      8.20 o
  -2   2  12       97.51       92.17      6.52 o
  -1   2  12     1032.35     1039.94     15.67 o
   0   2  12       14.72       14.80      1.88 o
   1   2  12       11.26       33.61      4.86 o
   2   2  12       59.16       66.44      7.74 o
   3   2  12        3.69        5.80      3.32 o
   4   2  12      282.00      280.39     12.12 o
   5   2  12      118.01       97.21     11.95 o
   6   2  12      428.43      401.82     16.42 o
   7   2  12     1510.20     1554.03     29.29 o
   8   2  12       15.11       17.11      4.47 o
   9   2  12      288.98      321.75     18.97 o
  10   2  12      824.18      874.28     28.95 o
  11   2  12        8.57       14.71      6.83 o
  12   2  12      591.38      570.18     22.19 o
  13   2  12      143.43      141.33     22.95 o
  14   2  12      465.79      444.49     24.32 o
  15   2  12      106.40      106.82     23.23 o
  16   2  12       43.67       25.03     13.36 o
  17   2  12        4.74       13.52     15.41 o
 -19   3  12       25.76       30.04     14.98 o
 -18   3  12       21.56       27.98     12.42 o
 -17   3  12       38.10       35.67     13.00 o
 -16   3  12      213.34      208.13     32.35 o
 -15   3  12      284.38      297.09     58.02 o
 -14   3  12       21.43       13.67      7.72 o
 -13   3  12       77.12       84.19     14.52 o
 -12   3  12       41.81       42.45      9.02 o
 -11   3  12      107.84       89.95     15.20 o
 -10   3  12      482.07      455.55     12.57 o
  -9   3  12       16.78       13.07      3.49 o
  -8   3  12      526.61      481.85     14.24 o
  -7   3  12     2816.24     2984.74     40.27 o
  -6   3  12     1036.56     1113.78     18.54 o
  -5   3  12      172.35      199.09      6.30 o
  -4   3  12        4.18        7.79      1.53 o
  -3   3  12       14.46       21.93      3.05 o
  -2   3  12      173.46      164.04      9.25 o
  -1   3  12       59.06       65.43      8.41 o
   0   3  12      555.25      558.44     13.23 o
   1   3  12      172.87      189.92     14.36 o
   2   3  12      155.92      174.52     14.91 o
   3   3  12     1526.55     1614.15     27.60 o
   4   3  12      370.81      368.02     16.12 o
   5   3  12     1573.41     1491.08     28.14 o
   6   3  12        2.98       10.31      4.61 o
   7   3  12      266.59      252.88     20.94 o
   8   3  12      508.55      493.48     16.33 o
   9   3  12      482.35      473.71     17.68 o
  10   3  12     1087.74     1101.68     37.19 o
  11   3  12       84.08       93.57     14.00 o
  12   3  12       71.46       84.01     13.85 o
  13   3  12        9.52       14.55      7.22 o
  14   3  12        3.96       12.43      5.90 o
  15   3  12        8.37       16.76      6.55 o
  16   3  12       56.70       54.09     14.28 o
  17   3  12       30.81       28.02     18.36 o
 -19   4  12       32.42       33.48     12.39 o
 -18   4  12       34.19       32.82     10.43 o
 -17   4  12      151.52      164.87     34.58 o
 -16   4  12      129.92      117.30     28.76 o
 -15   4  12      196.79      201.46     36.99 o
 -14   4  12       32.93       42.72     11.48 o
 -13   4  12      300.28      326.38     51.48 o
 -12   4  12      196.47      188.33     17.05 o
 -11   4  12      212.25      210.01     13.62 o
 -10   4  12      449.96      440.95     21.83 o
  -9   4  12     1280.67     1250.13     23.87 o
  -8   4  12     2607.13     2507.60     52.62 o
  -7   4  12      320.54      331.38     16.98 o
  -6   4  12      952.60      907.00     15.66 o
  -5   4  12      274.81      244.29      7.71 o
  -4   4  12      749.24      692.30     12.81 o
  -3   4  12      195.05      186.45      8.38 o
  -2   4  12      707.61      721.46     14.68 o
  -1   4  12      148.89      135.16      7.56 o
   0   4  12     1170.09     1191.33     23.49 o
   1   4  12      649.21      638.16     15.33 o
   2   4  12     2922.11     3026.38     41.98 o
   3   4  12     1151.97     1174.28     23.77 o
   4   4  12        1.67       12.75      4.35 o
   5   4  12      146.39      134.74     17.89 o
   6   4  12       20.13       19.19      5.32 o
   7   4  12       15.60       16.04      5.08 o
   8   4  12      458.24      447.43     24.47 o
   9   4  12      125.14      144.72     16.99 o
  10   4  12       16.00       29.39      7.48 o
  11   4  12      253.67      304.26     31.52 o
  12   4  12        9.24        9.57      5.99 o
  13   4  12      833.14      809.67     22.02 o
  14   4  12      130.26      106.64     22.64 o
  15   4  12       88.44       60.33     18.05 o
  16   4  12        0.67       12.94      7.26 o
 -18   5  12       63.13       68.27     14.18 o
 -17   5  12       75.74       93.37     21.74 o
 -16   5  12      676.33      716.14     35.44 o
 -15   5  12      193.39      191.39     32.51 o
 -14   5  12       32.64       51.75     11.71 o
 -13   5  12      640.98      635.47     37.37 o
 -12   5  12      456.22      473.95     26.70 o
 -11   5  12       29.15       35.75      6.51 o
 -10   5  12     2840.54     2878.77     46.73 o
  -9   5  12       16.60       24.00      6.36 o
  -8   5  12     1303.10     1320.15     21.73 o
  -7   5  12      198.37      199.70     14.84 o
  -6   5  12     2119.68     2090.61     45.69 o
  -5   5  12     1310.53     1353.73     34.45 o
  -4   5  12      670.93      663.73     14.80 o
  -3   5  12      862.60      839.91     17.51 o
  -2   5  12     4408.21     4240.88     85.67 o
  -1   5  12      399.83      409.21     13.83 o
   0   5  12      269.98      142.97     56.45 o
   1   5  12       17.21       21.39      5.89 o
   2   5  12      554.03      559.39     18.59 o
   3   5  12      477.56      532.77     20.34 o
   4   5  12        2.01        8.57      4.72 o
   5   5  12      103.19      121.07     14.90 o
   6   5  12      140.88      147.89     19.70 o
   7   5  12      296.35      282.38     17.63 o
   8   5  12      525.03      529.14     25.77 o
   9   5  12       55.58       47.74      8.54 o
  10   5  12       22.19       21.54      6.62 o
  11   5  12       60.73       60.01     10.58 o
  12   5  12       28.12       32.54     10.01 o
  13   5  12      135.35      142.22     21.32 o
  14   5  12       31.16       47.61     12.76 o
  15   5  12       42.96       54.70     20.12 o
  16   5  12       93.36       57.94     14.84 o
 -18   6  12      230.82      219.93     55.19 o
 -17   6  12       54.31       61.14     16.04 o
 -16   6  12        3.48       16.70     13.23 o
 -15   6  12      195.59      214.50     48.12 o
 -14   6  12      101.84      121.37     22.41 o
 -13   6  12        5.00       16.92     14.76 o
 -12   6  12      264.44      242.94     30.71 o
 -11   6  12      131.73      106.78     14.71 o
 -10   6  12       51.27       47.64      9.30 o
  -9   6  12        8.83       13.65      4.37 o
  -8   6  12      582.88      613.24     11.03 o
  -7   6  12     1190.96     1229.48     23.21 o
  -6   6  12     2718.14     2712.11     39.96 o
  -5   6  12      292.49      317.68     17.72 o
  -4   6  12       63.79       62.45      8.04 o
  -3   6  12        6.82       12.01      2.99 o
  -2   6  12      329.83      325.90     14.81 o
  -1   6  12      485.18      489.79     11.29 o
   0   6  12      133.29      117.43      8.32 o
   1   6  12     2720.68     2731.69     46.84 o
   2   6  12     1368.34     1306.21     29.06 o
   3   6  12        0.84        1.25      7.84 o
   4   6  12       16.25       15.73      4.77 o
   5   6  12       19.42       17.45      4.91 o
   6   6  12      427.39      440.18     25.62 o
   7   6  12     1790.03     1879.45     44.66 o
   8   6  12       25.33       33.02      6.86 o
   9   6  12      509.34      511.51     33.41 o
  10   6  12        5.81        8.95      5.51 o
  11   6  12       19.44       24.69      6.38 o
  12   6  12        8.46       15.21      6.65 o
  13   6  12        0.03        2.37      7.88 o
  14   6  12       28.86       32.76     11.35 o
  15   6  12      125.57      133.91     32.05 o
 -17   7  12      281.49      261.02     60.92 o
 -16   7  12       87.36       81.49     19.02 o
 -15   7  12      203.71      205.60     29.58 o
 -14   7  12      695.95      753.73     34.30 o
 -13   7  12        5.78       13.15      8.86 o
 -12   7  12      707.28      678.60     22.96 o
 -11   7  12      443.59      455.15     47.94 o
 -10   7  12      152.81      180.09     13.27 o
  -9   7  12      594.07      585.02     27.89 o
  -8   7  12      892.09      922.34     24.48 o
  -7   7  12       36.11       33.15      5.74 o
  -6   7  12      161.71      172.44     11.93 o
  -5   7  12       44.89       61.43      8.54 o
  -4   7  12      510.65      521.54     12.75 o
  -3   7  12      139.48      145.16     16.09 o
  -2   7  12     1619.37     1610.65     27.02 o
  -1   7  12      232.93      222.52     11.48 o
   0   7  12       60.08       63.16      7.91 o
   1   7  12      101.82       96.35      9.79 o
   2   7  12     1833.49     1925.09     34.96 o
   3   7  12      594.15      568.79     20.66 o
   4   7  12      374.40      340.90     26.78 o
   5   7  12       89.94      116.39     18.22 o
   6   7  12      130.81      174.40     22.99 o
   7   7  12      257.97      295.47     35.21 o
   8   7  12       60.29       59.77     11.37 o
   9   7  12       92.83       97.54     16.15 o
  10   7  12      209.62      189.32     31.82 o
  11   7  12       42.50       42.74     10.15 o
  12   7  12       30.03       34.47      9.16 o
  13   7  12        1.52       11.37      7.93 o
  14   7  12       12.12       24.28      9.64 o
 -16   8  12      238.45      211.83     47.91 o
 -15   8  12      314.98      383.07     68.19 o
 -14   8  12        9.49       10.37      5.04 o
 -13   8  12        0.25        0.29      7.12 o
 -12   8  12      333.21      316.34     46.20 o
 -11   8  12      880.86      889.91     29.85 o
 -10   8  12       64.86       69.52     17.70 o
  -9   8  12      438.05      476.64     18.58 o
  -8   8  12        2.56       13.99      4.27 o
  -7   8  12      198.97      190.85     12.46 o
  -6   8  12      102.90      119.29     15.83 o
  -5   8  12       11.54       21.42      3.94 o
  -4   8  12      845.89      851.18     15.72 o
  -3   8  12       93.69       89.80     10.05 o
  -2   8  12     2050.67     2161.42     31.41 o
  -1   8  12      215.60      175.67     10.64 o
   0   8  12        5.92        6.46      3.55 o
   1   8  12      678.86      632.23     17.66 o
   2   8  12       23.11       32.95      6.04 o
   3   8  12        2.69       14.05      5.92 o
   4   8  12       11.52        4.44      5.95 o
   5   8  12        3.39        6.32      7.69 o
   6   8  12      322.99      372.58     43.62 o
   7   8  12      295.56      311.19     33.76 o
   8   8  12        6.42       10.25      5.13 o
   9   8  12       37.01       36.79      7.66 o
  10   8  12      221.83      226.18     34.41 o
  11   8  12       83.60       79.80     16.61 o
  12   8  12      189.50      163.87     34.14 o
  13   8  12       18.39       20.38      8.39 o
 -15   9  12      302.57      336.38     76.78 o
 -14   9  12        0.63        7.64      8.31 o
 -13   9  12       17.46       16.29      4.87 o
 -12   9  12        2.85       11.60      5.11 o
 -11   9  12       73.32       70.39     16.97 o
 -10   9  12       21.91       24.46      8.58 o
  -9   9  12      119.53      133.39     19.78 o
  -8   9  12       72.31       67.82     12.99 o
  -7   9  12      139.04      145.10     18.03 o
  -6   9  12     1383.45     1438.83     27.66 o
  -5   9  12       92.74       95.66     14.83 o
  -4   9  12       57.06       73.55     11.10 o
  -3   9  12      843.80      890.91     18.63 o
  -2   9  12       10.49       16.07      4.32 o
  -1   9  12      647.95      614.14     19.85 o
   0   9  12      657.70      666.05     24.55 o
   1   9  12      645.66      703.41     22.12 o
   2   9  12       29.71       52.40      9.39 o
   3   9  12      204.13      256.90     33.18 o
   4   9  12        5.04       15.33      7.22 o
   5   9  12     1734.57     1804.43     41.76 o
   6   9  12       39.18       56.81      9.60 o
   7   9  12      539.53      558.06     21.35 o
   8   9  12       21.07       34.24      8.57 o
   9   9  12      105.03       80.04     13.57 o
  10   9  12      266.97      250.92     42.05 o
  11   9  12      171.35      128.05     28.34 o
  12   9  12       78.08       62.52     12.39 o
 -14  10  12       86.92       70.92     21.90 o
 -13  10  12       28.87       41.43     12.12 o
 -12  10  12        0.17       12.37      6.69 o
 -11  10  12        0.32        9.22      6.22 o
 -10  10  12        4.37       10.18     10.26 o
  -9  10  12      291.95      268.91     40.22 o
  -8  10  12      103.78      106.73     16.77 o
  -7  10  12      304.42      330.49     15.42 o
  -6  10  12      145.84      142.88     21.58 o
  -5  10  12      275.06      282.21     22.21 o
  -4  10  12      156.08      160.96     17.69 o
  -3  10  12        1.53        1.65      5.01 o
  -2  10  12      639.94      612.39     19.25 o
  -1  10  12       19.44       17.28      7.68 o
   0  10  12      448.03      451.06     19.47 o
   1  10  12       14.87       15.62      7.83 o
   2  10  12        7.79       15.73      7.39 o
   3  10  12      229.52      231.24     26.75 o
   4  10  12       13.80       20.63      6.63 o
   5  10  12      173.72      215.85     28.39 o
   6  10  12        9.06       19.88      7.60 o
   7  10  12        2.00       16.73      8.01 o
   8  10  12       63.41       68.05     14.04 o
   9  10  12       54.10       53.52     10.60 o
  10  10  12       10.68        9.88      8.59 o
  11  10  12       56.37       48.13     12.46 o
 -12  11  12       33.00       29.36      8.97 o
 -11  11  12       15.39       11.12      5.53 o
 -10  11  12      120.83      110.54     26.61 o
  -9  11  12       92.34       90.29     18.77 o
  -8  11  12      476.43      509.87     33.57 o
  -7  11  12       32.10       46.17     10.09 o
  -6  11  12      333.35      347.23     18.71 o
  -5  11  12       13.73       19.97      5.82 o
  -4  11  12      263.49      251.88     17.42 o
  -3  11  12        0.72        6.97      4.75 o
  -2  11  12      252.15      255.85     30.87 o
  -1  11  12       20.38       28.14      8.46 o
   0  11  12      183.86      225.24     30.00 o
   1  11  12       41.68       42.53      7.82 o
   2  11  12      197.79      232.24     24.05 o
   3  11  12        0.53        9.29      5.23 o
   4  11  12        2.13        9.22      6.30 o
   5  11  12       20.33       25.91      7.27 o
   6  11  12       49.37       56.71     12.44 o
   7  11  12      179.23      186.27     33.10 o
   8  11  12       18.99       21.24      7.71 o
   9  11  12       61.31       59.05     18.90 o
  10  11  12      106.68       81.16     27.34 o
 -10  12  12       20.41        9.54      5.46 o
  -9  12  12        1.47        5.91     10.06 o
  -8  12  12       18.77       27.31     11.63 o
  -7  12  12      188.49      145.85     33.76 o
  -6  12  12       27.05       19.09     16.40 o
  -5  12  12       17.61       23.48      6.56 o
  -4  12  12        2.36       14.24      7.71 o
  -3  12  12       77.44       74.89     14.78 o
  -2  12  12       32.64       30.00      7.29 o
  -1  12  12        0.01        4.20      7.72 o
   0  12  12      103.45      110.29     21.37 o
   1  12  12      639.44      649.34     24.64 o
   2  12  12        3.01        7.65      6.95 o
   3  12  12        2.64       15.15      5.39 o
   4  12  12       55.84       44.41     10.01 o
   5  12  12        0.82        9.71      5.16 o
   6  12  12       14.24       12.97      8.59 o
   7  12  12      250.95      199.86     48.55 o
  -7  13  12       42.36       33.79     13.06 o
  -6  13  12       66.78       46.09     12.89 o
  -5  13  12       71.45       75.29     18.46 o
  -4  13  12        8.00       16.83      6.53 o
  -3  13  12        4.34        8.68      6.34 o
  -2  13  12        7.52       10.27      5.51 o
  -1  13  12        0.02        7.52      7.16 o
   0  13  12        0.75        6.65      5.75 o
   1  13  12        1.30       13.46      6.32 o
   2  13  12        9.54       17.28      7.03 o
   3  13  12        3.09        8.75      6.40 o
   4  13  12        6.22       12.91      7.56 o
 -19   0  13      811.93      948.78     59.23 o
 -17   0  13      107.84      105.33     59.55 o
 -15   0  13        0.29        6.48      8.06 o
 -13   0  13      928.72      942.33     33.98 o
 -11   0  13      250.40      226.48     42.98 o
  -9   0  13      941.57      841.88     31.24 o
  -7   0  13       55.08       35.99      8.59 o
  -5   0  13       94.50       94.56     24.55 o
  -3   0  13    13125.75    14471.85    324.69 o
  -1   0  13      736.38      692.81     11.60 o
   1   0  13       10.13       14.95      3.50 o
   3   0  13      867.97      829.02     19.94 o
   5   0  13        7.58       12.91      4.56 o
   7   0  13     2387.03     2541.82     86.34 o
   9   0  13      239.05      238.50     13.05 o
  11   0  13      608.90      638.14     48.74 o
  13   0  13      171.19      177.14     43.24 o
  15   0  13        1.96        7.51     16.13 o
 -19   1  13       30.99       48.69     28.09 o
 -18   1  13        2.90       13.16     12.57 o
 -17   1  13       93.74       78.18     28.46 o
 -16   1  13      184.53      180.65     41.57 o
 -15   1  13        0.12        8.80      3.96 o
 -14   1  13      554.88      571.35     18.78 o
 -13   1  13       91.11       82.23     14.26 o
 -12   1  13        5.82        9.88      4.90 o
 -11   1  13        1.90        6.89      6.89 o
 -10   1  13     1149.51     1171.81     27.22 o
  -9   1  13      831.78      861.82     22.33 o
  -8   1  13        7.27       13.01      5.89 o
  -7   1  13        9.58        6.11      4.61 o
  -6   1  13      755.37      736.28     21.90 o
  -5   1  13      974.46      924.45     16.13 o
  -4   1  13       86.93       74.33      6.87 o
  -3   1  13     1494.20     1426.68     18.97 o
  -2   1  13     2350.86     2513.88     27.26 o
  -1   1  13       82.39       73.41      7.97 o
   0   1  13      437.51      433.66     11.69 o
   1   1  13      132.39      157.72      4.87 o
   2   1  13       10.33        9.65      1.79 o
   3   1  13      344.89      362.64      9.85 o
   4   1  13       28.63       22.30      4.10 o
   5   1  13     2311.78     2241.30     43.71 o
   6   1  13        4.06        1.10      2.95 o
   7   1  13      105.83      101.56      9.02 o
   8   1  13      512.27      513.22     14.98 o
   9   1  13       31.92       40.19      6.98 o
  10   1  13      527.29      484.07     19.43 o
  11   1  13        0.15        6.73      4.37 o
  12   1  13     1460.73     1500.63     31.18 o
  13   1  13        0.39        7.70      7.77 o
  14   1  13      413.27      392.20     52.82 o
  15   1  13      115.12       88.50     19.57 o
  16   1  13       61.90       43.75     10.93 o
 -19   2  13      123.45      120.01     40.66 o
 -18   2  13        6.33       14.09     23.69 o
 -17   2  13      279.41      321.22     47.25 o
 -16   2  13     1018.14     1014.77     30.38 o
 -15   2  13       14.75       27.22     11.44 o
 -14   2  13       66.30       76.47     15.74 o
 -13   2  13        4.99       12.39      5.05 o
 -12   2  13       42.81       30.00      7.54 o
 -11   2  13      116.03      104.07     18.73 o
 -10   2  13     2142.06     2146.88     43.61 o
  -9   2  13        8.89       24.31      8.46 o
  -8   2  13     1500.07     1384.33     33.52 o
  -7   2  13        5.33       10.09      2.40 o
  -6   2  13     1831.43     1744.23     27.04 o
  -5   2  13        9.62       15.87      3.26 o
  -4   2  13      266.48      253.92     12.70 o
  -3   2  13      236.17      230.22      4.97 o
  -2   2  13      174.10      179.34      8.93 o
  -1   2  13     1004.00      956.07     15.64 o
   0   2  13      247.08      223.88      9.47 o
   1   2  13       75.52       67.86      9.44 o
   2   2  13     1171.95     1140.13     29.01 o
   3   2  13      862.05      757.31     48.46 o
   4   2  13        9.73       11.67      2.83 o
   5   2  13      260.61      263.31     13.02 o
   6   2  13        6.00        6.15      4.01 o
   7   2  13      129.27      123.29     16.96 o
   8   2  13       46.36       65.89     10.64 o
   9   2  13      688.74      689.28     26.61 o
  10   2  13       35.76       45.39      7.95 o
  11   2  13        7.75        8.15      4.77 o
  12   2  13      596.37      592.48     26.22 o
  13   2  13        8.45       17.47      9.61 o
  14   2  13        3.46       16.30      7.16 o
  15   2  13      213.54      214.16     37.43 o
  16   2  13       30.70       31.92      8.82 o
 -19   3  13        0.31       12.62      9.86 o
 -18   3  13       18.16       28.59     19.69 o
 -17   3  13      102.95       73.93     17.70 o
 -16   3  13      616.36      667.24     41.49 o
 -15   3  13        0.60       16.57      7.81 o
 -14   3  13       52.82       38.17     10.42 o
 -13   3  13        0.86        8.28      4.92 o
 -12   3  13       37.95       35.50      9.77 o
 -11   3  13      283.32      311.03     20.49 o
 -10   3  13       59.07       41.57      7.36 o
  -9   3  13       24.94       25.90      5.89 o
  -8   3  13       24.86       32.95      5.93 o
  -7   3  13     1332.25     1297.70     21.57 o
  -6   3  13      253.29      238.65     10.63 o
  -5   3  13      322.85      274.25     14.30 o
  -4   3  13     1249.60     1230.76     18.76 o
  -3   3  13      551.26      523.11      7.80 o
  -2   3  13      187.92      195.84      7.38 o
  -1   3  13       43.43       62.93      7.37 o
   0   3  13       70.60       72.22     12.31 o
   1   3  13     1269.00     1295.39     24.75 o
   2   3  13      272.09      241.19     13.90 o
   3   3  13     2792.64     2843.34     46.76 o
   4   3  13      695.38      673.75     21.83 o
   5   3  13        0.05        9.14      4.06 o
   6   3  13      643.89      685.75     25.67 o
   7   3  13      986.33      941.42     23.33 o
   8   3  13      187.49      187.68     24.39 o
   9   3  13      792.58      776.73     27.71 o
  10   3  13        7.29       17.30      6.59 o
  11   3  13      417.98      420.72     19.90 o
  12   3  13      780.67      831.18     24.35 o
  13   3  13       95.73       89.95     18.15 o
  14   3  13       45.62       31.54     11.67 o
  15   3  13       18.19       14.05      6.93 o
  16   3  13        1.84       18.86      7.72 o
 -18   4  13        1.92       17.38      9.23 o
 -17   4  13      105.68       88.63     22.97 o
 -16   4  13      116.06      110.56     22.91 o
 -15   4  13        1.02        6.77      5.82 o
 -14   4  13        5.94       10.94     10.44 o
 -13   4  13     1079.15     1228.49     42.70 o
 -12   4  13       37.17       49.41     10.17 o
 -11   4  13        0.02        9.78      4.97 o
 -10   4  13       51.59       52.33     10.98 o
  -9   4  13        8.78        6.89      3.02 o
  -8   4  13      197.57      180.16     11.39 o
  -7   4  13        6.36        3.35      3.23 o
  -6   4  13       13.78       20.10      3.64 o
  -5   4  13     2458.10     2195.97     81.52 o
  -4   4  13      418.08      407.15     10.25 o
  -3   4  13     2137.13     2025.70     33.83 o
  -2   4  13       46.42       45.59      5.88 o
  -1   4  13     3876.32     3912.55     46.83 o
   0   4  13       11.80       17.56      4.20 o
   1   4  13        0.00        5.19      5.40 o
   2   4  13     1101.00     1140.87     27.27 o
   3   4  13      580.82      628.82     20.81 o
   4   4  13      347.96      359.95     16.63 o
   5   4  13     1580.66     1651.86     30.88 o
   6   4  13      394.02      414.77     17.99 o
   7   4  13      282.50      291.76     20.10 o
   8   4  13      328.85      361.82     21.87 o
   9   4  13      171.27      210.89     28.82 o
  10   4  13        4.99        9.06      6.32 o
  11   4  13       89.33       84.72     14.29 o
  12   4  13      133.20      120.70     24.32 o
  13   4  13        4.88       10.94      5.54 o
  14   4  13       63.55       54.99     13.69 o
  15   4  13       26.99       43.29     13.46 o
 -18   5  13        0.05       14.07     12.68 o
 -17   5  13       37.04       47.58     13.30 o
 -16   5  13      277.76      295.99     53.52 o
 -15   5  13       59.49       64.17     11.11 o
 -14   5  13        0.78        8.76      9.93 o
 -13   5  13      214.99      264.50     46.19 o
 -12   5  13      102.77      111.85     23.92 o
 -11   5  13      138.48      135.58     15.93 o
 -10   5  13       10.54       15.09      4.23 o
  -9   5  13        8.13       17.58      4.65 o
  -8   5  13       60.74       60.52      8.35 o
  -7   5  13     2888.15     2795.75     45.82 o
  -6   5  13      300.60      296.50     12.99 o
  -5   5  13      511.38      526.91     11.87 o
  -4   5  13      407.79      386.63     10.44 o
  -3   5  13      172.10      152.30      6.99 o
  -2   5  13     1912.44     1905.76     28.44 o
  -1   5  13       79.35       68.43      4.74 o
   0   5  13      183.37      199.47     22.55 o
   1   5  13     3924.23     4008.32     63.07 o
   2   5  13     1336.44     1441.78     28.73 o
   3   5  13     2207.88     2276.42     39.18 o
   4   5  13       38.21       39.56      7.07 o
   5   5  13      111.75      101.79     15.04 o
   6   5  13      284.22      249.35     30.21 o
   7   5  13      162.06      177.65     26.51 o
   8   5  13       14.24       15.51      7.66 o
   9   5  13      357.63      346.27     27.54 o
  10   5  13      165.26      148.14     25.69 o
  11   5  13       71.91       84.38     16.58 o
  12   5  13       16.33       32.88      8.70 o
  13   5  13       48.28       33.60     12.02 o
  14   5  13        1.64       13.30      8.81 o
  15   5  13        9.55       16.97      9.23 o
 -17   6  13      110.01      121.69     26.25 o
 -16   6  13       61.84       57.99     23.63 o
 -15   6  13      137.21      144.14     32.81 o
 -14   6  13      335.73      357.87     51.40 o
 -13   6  13      385.20      402.35     64.42 o
 -12   6  13      147.89      183.34     31.37 o
 -11   6  13       29.67       26.31      6.74 o
 -10   6  13        4.71       11.32      3.87 o
  -9   6  13        0.05        8.56      4.90 o
  -8   6  13       52.37       40.46      7.84 o
  -7   6  13      234.38      203.69     16.25 o
  -6   6  13      783.27      778.46     16.21 o
  -5   6  13      487.11      496.96     18.65 o
  -4   6  13      160.25      160.96     11.81 o
  -3   6  13     5704.30     6154.10     71.10 o
  -2   6  13     1634.91     1727.78     27.99 o
  -1   6  13      348.97      354.75      9.82 o
   0   6  13      726.87      738.27     12.37 o
   1   6  13      103.75      107.29     16.84 o
   2   6  13       11.99       18.52      5.53 o
   3   6  13      287.14      296.68     33.42 o
   4   6  13      255.55      275.19     32.53 o
   5   6  13     1334.46     1325.50     27.49 o
   6   6  13      311.62      342.40     21.87 o
   7   6  13      302.35      358.11     24.15 o
   8   6  13      220.76      201.77     23.47 o
   9   6  13        0.35        2.99      6.16 o
  10   6  13      194.45      182.98     27.72 o
  11   6  13        0.87       10.99      5.62 o
  12   6  13       85.17       77.57     14.47 o
  13   6  13       36.25       33.27     10.73 o
  14   6  13        2.83       10.94      8.13 o
 -16   7  13       87.34       67.46     15.50 o
 -15   7  13        5.89       15.71      9.08 o
 -14   7  13       38.96       42.15     12.38 o
 -13   7  13      674.24      665.08     33.52 o
 -12   7  13      164.78      159.50     33.41 o
 -11   7  13      156.18      160.72     30.63 o
 -10   7  13       26.72       21.68      5.19 o
  -9   7  13      287.55      243.80     17.07 o
  -8   7  13       24.11       24.37      6.79 o
  -7   7  13        8.30       10.95      3.98 o
  -6   7  13      390.70      392.07     13.49 o
  -5   7  13     2059.37     2036.73     36.13 o
  -4   7  13       72.10       76.13      9.29 o
  -3   7  13       43.93       51.06      7.41 o
  -2   7  13       32.87       37.01      6.11 o
  -1   7  13        0.71        6.11      2.49 o
   0   7  13      553.76      582.81     19.96 o
   1   7  13     1000.49     1029.68     22.40 o
   2   7  13      150.26      168.40     19.39 o
   3   7  13       83.15      111.01     15.78 o
   4   7  13        0.64        7.10      6.75 o
   5   7  13      195.45      232.59     34.80 o
   6   7  13      156.31      189.09     25.45 o
   7   7  13     1106.54     1133.80     25.64 o
   8   7  13     1006.53     1074.64     24.88 o
   9   7  13       25.43       44.22      7.71 o
  10   7  13       23.02       28.41      7.69 o
  11   7  13       12.50       15.88      6.96 o
  12   7  13      161.69      156.12     32.41 o
  13   7  13        9.83        9.87      6.89 o
  14   7  13      124.02      125.18     28.38 o
 -15   8  13       42.94       34.93     10.81 o
 -14   8  13       72.05       71.11     24.24 o
 -13   8  13      298.40      348.05     55.13 o
 -12   8  13        3.54       11.25      7.81 o
 -11   8  13      264.76      304.62     36.94 o
 -10   8  13      300.35      278.65     39.78 o
  -9   8  13      308.60      327.77     17.40 o
  -8   8  13      133.64      114.14     20.14 o
  -7   8  13       63.06       76.74     13.51 o
  -6   8  13      567.47      579.96     20.92 o
  -5   8  13      156.74      153.75     12.38 o
  -4   8  13       45.22       45.03      6.69 o
  -3   8  13      638.61      618.51     18.82 o
  -2   8  13      222.60      234.96     16.35 o
  -1   8  13       41.77       48.69      9.32 o
   0   8  13      541.24      539.90     18.67 o
   1   8  13       47.53       53.39     11.69 o
   2   8  13      102.26      115.28     16.06 o
   3   8  13      526.71      515.78     20.56 o
   4   8  13     1705.35     1725.22     32.56 o
   5   8  13      272.14      303.55     39.74 o
   6   8  13       46.88       47.13      8.90 o
   7   8  13        0.21       13.13      7.00 o
   8   8  13      120.22       93.19     15.30 o
   9   8  13       10.69       23.57      7.71 o
  10   8  13      949.15     1085.19     24.48 o
  11   8  13       23.21       30.79      8.49 o
  12   8  13        0.65       12.95      7.20 o
  13   8  13       11.53       13.01      8.20 o
 -14   9  13        9.94       12.07      9.24 o
 -13   9  13       99.32       76.58     23.18 o
 -12   9  13      185.75      201.15     41.18 o
 -11   9  13       37.08       51.45     12.76 o
 -10   9  13      267.36      247.38     39.59 o
  -9   9  13      210.85      202.55     33.23 o
  -8   9  13        6.49       13.14      6.31 o
  -7   9  13      176.28      187.60     24.04 o
  -6   9  13      685.68      709.14     19.59 o
  -5   9  13      483.07      565.57     15.92 o
  -4   9  13        8.68       20.77      6.06 o
  -3   9  13      449.45      454.90     18.89 o
  -2   9  13        0.22        6.42      5.75 o
  -1   9  13      229.58      227.18     32.61 o
   0   9  13      350.22      344.06     22.20 o
   1   9  13      534.28      519.72     25.30 o
   2   9  13      153.32      174.87     22.70 o
   3   9  13       39.87       45.95      8.61 o
   4   9  13      434.17      473.65     33.64 o
   5   9  13       55.14       57.98     12.23 o
   6   9  13        0.34       11.64      7.97 o
   7   9  13       10.57       22.45      6.86 o
   8   9  13      755.40      740.21     22.71 o
   9   9  13       31.36       31.56      8.20 o
  10   9  13        6.20       10.37      6.88 o
  11   9  13       13.98       16.18      7.62 o
  12   9  13        1.42        6.83      8.33 o
 -13  10  13       64.95       63.85     25.52 o
 -12  10  13      171.99      279.88     53.48 o
 -11  10  13      249.14      293.89     25.99 o
 -10  10  13       43.73       33.86      8.24 o
  -9  10  13       10.37       25.92      9.59 o
  -8  10  13      191.10      156.77     27.74 o
  -7  10  13       68.99       67.35     10.04 o
  -6  10  13       35.67       45.28      9.78 o
  -5  10  13        3.81        7.80      5.26 o
  -4  10  13       65.01       64.25     11.17 o
  -3  10  13      133.79      128.37     19.74 o
  -2  10  13       32.37       39.39      7.23 o
  -1  10  13      179.36      181.93     25.76 o
   0  10  13       53.66       71.14     13.56 o
   1  10  13       29.66       40.36      8.83 o
   2  10  13        6.01        9.47      5.47 o
   3  10  13      821.70      833.33     25.66 o
   4  10  13      254.73      227.13     34.07 o
   5  10  13       40.05       52.58     10.66 o
   6  10  13        1.01        8.51      5.68 o
   7  10  13      121.12      100.85     24.07 o
   8  10  13       16.43       16.98      6.75 o
   9  10  13       82.11       76.54     20.95 o
  10  10  13        0.19       13.77      5.49 o
 -11  11  13        9.45       19.90      6.01 o
 -10  11  13       46.64       28.69      8.94 o
  -9  11  13      130.74      112.61     24.39 o
  -8  11  13       58.65       50.48     10.90 o
  -7  11  13       94.90      107.43     19.77 o
  -6  11  13       16.18       11.16      6.56 o
  -5  11  13       32.00       22.14      9.67 o
  -4  11  13        3.65        9.98      4.93 o
  -3  11  13      398.59      423.87     48.41 o
  -2  11  13        7.40        9.29      5.69 o
  -1  11  13      278.80      246.61     35.01 o
   0  11  13       16.95       29.31      7.14 o
   1  11  13      216.34      170.23     26.18 o
   2  11  13       33.17       42.70      9.75 o
   3  11  13      153.71      131.35     24.41 o
   4  11  13      122.68      123.00     22.39 o
   5  11  13        6.24        3.85      8.49 o
   6  11  13        0.30        4.18      6.07 o
   7  11  13       41.04       37.18      9.80 o
   8  11  13       14.39       12.56      6.50 o
  -9  12  13        0.12        9.62     10.72 o
  -8  12  13        3.85       17.31     12.68 o
  -7  12  13      102.09      120.63     32.47 o
  -6  12  13        0.57       10.37      8.76 o
  -5  12  13       91.93      121.24     22.59 o
  -4  12  13      137.72      143.69     20.81 o
  -3  12  13        0.08        8.45      6.19 o
  -2  12  13       11.52       18.30      6.41 o
  -1  12  13       41.47       43.44      8.45 o
   0  12  13       38.71       39.32      9.46 o
   1  12  13       77.98       78.82     14.96 o
   2  12  13        8.78       13.25      9.07 o
   3  12  13       15.90       16.97      6.58 o
   4  12  13        0.06       10.10      6.39 o
   5  12  13        8.77        8.58      6.27 o
   6  12  13      122.74      109.06     22.50 o
  -5  13  13        3.55       16.39     10.77 o
  -4  13  13       48.29       25.77     11.12 o
  -3  13  13      177.12      151.09     36.06 o
  -2  13  13        0.69       12.56      6.40 o
  -1  13  13       16.77       34.31     10.98 o
   0  13  13        5.92        7.20      9.48 o
   1  13  13       15.25       28.27      7.91 o
   2  13  13       10.73       17.59      5.61 o
 -18   0  14      382.64      298.46    153.35 o
 -16   0  14       24.98       40.10     17.29 o
 -14   0  14      177.77      208.59     23.60 o
 -12   0  14      276.15      272.92     21.09 o
 -10   0  14     2573.74     2427.66     60.20 o
  -8   0  14      958.29      949.09     28.73 o
  -6   0  14      781.16      758.05     30.14 o
  -4   0  14     4090.82     4030.99     69.58 o
  -2   0  14     7918.88     8074.21    222.68 o
   0   0  14     3526.38     3576.92     81.70 o
   2   0  14     1363.93     1376.03     47.86 o
   4   0  14     1637.66     1592.06     44.20 o
   6   0  14      107.31       91.08      7.14 o
   8   0  14      356.36      328.82     59.05 o
  10   0  14      129.25      174.44     36.37 o
  12   0  14       13.40       22.02      9.12 o
  14   0  14       73.46       90.11     20.81 o
  16   0  14       55.93       49.54     29.93 o
 -18   1  14        3.44        4.92     12.53 o
 -17   1  14       10.26       17.74      9.62 o
 -16   1  14        4.58        9.75      7.43 o
 -15   1  14      292.37      280.73     56.46 o
 -14   1  14     1360.81     1501.94     43.21 o
 -13   1  14       29.33       29.78      6.72 o
 -12   1  14      159.26      131.01     23.45 o
 -11   1  14        0.87        9.29      4.12 o
 -10   1  14      278.19      298.42     42.77 o
  -9   1  14      100.43      110.97     15.66 o
  -8   1  14       83.84      107.61     15.19 o
  -7   1  14      151.08      179.30     24.86 o
  -6   1  14       10.18       13.97      6.15 o
  -5   1  14       32.23       29.91      4.97 o
  -4   1  14       48.87       59.88      5.47 o
  -3   1  14      350.36      327.88     10.23 o
  -2   1  14     2625.16     2623.91     32.14 o
  -1   1  14       16.86       21.87      2.67 o
   0   1  14      281.53      249.11     11.37 o
   1   1  14      544.22      525.17      9.16 o
   2   1  14      648.75      638.64     12.75 o
   3   1  14      617.87      527.04     12.01 o
   4   1  14      301.27      275.10     11.39 o
   5   1  14      114.22      139.13     20.21 o
   6   1  14        0.04        5.32      6.74 o
   7   1  14      139.10      157.34     19.71 o
   8   1  14      564.30      589.55     15.69 o
   9   1  14      177.67      194.59     29.56 o
  10   1  14      292.12      263.63     39.85 o
  11   1  14        6.80       18.25      9.34 o
  12   1  14      457.22      408.90     30.86 o
  13   1  14       43.37       34.39      8.81 o
  14   1  14        1.21        9.71      7.98 o
  15   1  14       47.82       44.10     12.73 o
 -18   2  14      507.67      531.06     33.66 o
 -17   2  14       56.24       45.66     18.81 o
 -16   2  14        4.91        9.48      7.49 o
 -15   2  14       22.29       36.12      9.87 o
 -14   2  14        4.35       17.52      6.77 o
 -13   2  14      117.10      124.32     25.72 o
 -12   2  14       18.70       26.41      8.76 o
 -11   2  14      309.64      295.28     21.62 o
 -10   2  14      254.12      281.62     22.74 o
  -9   2  14        1.13        2.42      5.84 o
  -8   2  14        0.46        1.70      5.80 o
  -7   2  14      159.65      161.03     22.76 o
  -6   2  14       67.02       69.29      7.24 o
  -5   2  14      160.29      175.15      6.82 o
  -4   2  14      222.20      177.23     11.67 o
  -3   2  14      391.62      361.65     10.11 o
  -2   2  14      125.11      101.24      6.63 o
  -1   2  14      108.58      107.32      5.54 o
   0   2  14       83.14       67.70      4.49 o
   1   2  14        7.47       13.45      5.57 o
   2   2  14        8.43       19.50      4.28 o
   3   2  14       14.52       17.03      4.16 o
   4   2  14     1180.91     1129.54     23.52 o
   5   2  14      716.29      726.59     15.35 o
   6   2  14      734.50      740.39     17.25 o
   7   2  14      467.89      482.76     17.29 o
   8   2  14      683.90      716.45     21.74 o
   9   2  14      105.93       88.82     13.37 o
  10   2  14       86.08       76.78     12.09 o
  11   2  14      134.73      134.74     25.14 o
  12   2  14      538.68      595.47     35.01 o
  13   2  14        0.51        7.98      7.00 o
  14   2  14      107.45       89.24     20.77 o
  15   2  14      117.79      116.62     27.54 o
 -18   3  14      191.94      134.83     63.76 o
 -17   3  14       16.59       14.37     12.73 o
 -16   3  14      187.11      173.43     43.78 o
 -15   3  14       60.50       83.17     19.52 o
 -14   3  14      380.21      384.41     57.20 o
 -13   3  14      206.30      190.71     15.93 o
 -12   3  14      222.98      258.59     26.14 o
 -11   3  14       44.13       40.46      9.21 o
 -10   3  14        9.48       14.13      5.21 o
  -9   3  14        4.39        9.78      6.17 o
  -8   3  14        7.82       15.17      4.43 o
  -7   3  14      311.13      269.01     13.15 o
  -6   3  14      761.83      774.78     19.20 o
  -5   3  14      110.90       99.81      8.08 o
  -4   3  14     3150.40     2999.61     79.36 o
  -3   3  14       82.41       75.40      8.87 o
  -2   3  14        0.00        1.38      1.85 o
  -1   3  14      170.64      161.38      8.36 o
   0   3  14     1119.04     1141.04     24.59 o
   1   3  14      228.45      252.62     19.08 o
   2   3  14      129.49      134.33     16.83 o
   3   3  14      347.83      337.90     20.15 o
   4   3  14      931.20      921.54     19.79 o
   5   3  14       25.60       24.78      6.67 o
   6   3  14      746.12      815.08     17.99 o
   7   3  14      224.27      214.23     27.42 o
   8   3  14     1274.20     1284.82     31.01 o
   9   3  14      395.96      416.44     23.63 o
  10   3  14       41.44       39.52      6.46 o
  11   3  14      806.93      810.27     21.36 o
  12   3  14      229.24      206.64     30.27 o
  13   3  14      182.45      155.88     30.98 o
  14   3  14       25.73       37.48     10.63 o
  15   3  14       31.49       27.98     11.03 o
 -18   4  14      115.35      106.74     24.53 o
 -17   4  14        0.18        6.99     10.50 o
 -16   4  14        1.95        5.79     10.52 o
 -15   4  14       85.83      104.48     24.17 o
 -14   4  14      182.50      330.48     73.86 o
 -13   4  14      189.47      186.19     30.58 o
 -12   4  14      103.64       91.86     20.23 o
 -11   4  14       37.20       45.18      8.95 o
 -10   4  14      113.43       96.40     16.20 o
  -9   4  14        0.30       -1.58      4.02 o
  -8   4  14       18.20       27.58      4.96 o
  -7   4  14      978.24     1056.47     16.27 o
  -6   4  14       25.72       17.85      4.90 o
  -5   4  14      886.23      922.90     23.35 o
  -4   4  14      356.58      321.00     14.15 o
  -3   4  14       46.73       43.69      6.04 o
  -2   4  14      410.88      358.50     13.96 o
  -1   4  14       24.75       31.95      5.63 o
   0   4  14      423.21      430.12     18.80 o
   1   4  14       78.05       88.82     10.88 o
   2   4  14     1097.72     1034.99     20.58 o
   3   4  14      150.03      170.66     20.85 o
   4   4  14       50.62       40.21      7.01 o
   5   4  14      374.72      387.63     17.86 o
   6   4  14     1177.96     1169.37     28.54 o
   7   4  14      242.47      240.76     31.20 o
   8   4  14      105.47      131.62     21.31 o
   9   4  14        0.10        1.34      6.83 o
  10   4  14      159.64      120.23     21.26 o
  11   4  14       79.66       77.45     15.52 o
  12   4  14      269.11      214.90     50.76 o
  13   4  14      408.65      446.61     25.15 o
  14   4  14      450.14      461.96     46.93 o
  15   4  14       38.92       44.85     13.91 o
 -17   5  14       33.53       44.94     12.43 o
 -16   5  14      261.20      240.84     51.57 o
 -15   5  14       51.96       48.43     15.18 o
 -14   5  14      191.47      225.83     40.56 o
 -13   5  14        1.86        6.10      7.56 o
 -12   5  14        1.10       13.51     11.79 o
 -11   5  14      242.49      228.59     18.11 o
 -10   5  14      191.00      197.50     17.65 o
  -9   5  14       95.91       80.10     13.47 o
  -8   5  14      298.21      315.94     14.05 o
  -7   5  14      166.99      153.60     13.80 o
  -6   5  14       11.67       19.42      4.89 o
  -5   5  14      669.97      652.46     11.60 o
  -4   5  14      821.30      815.23     24.28 o
  -3   5  14        4.72        8.37      2.54 o
  -2   5  14      169.67      150.63      9.48 o
  -1   5  14       42.24       35.70      5.88 o
   0   5  14       54.00       60.49      9.17 o
   1   5  14        2.94        7.60      3.88 o
   2   5  14     1470.99     1559.66     32.08 o
   3   5  14       51.55       42.16      7.72 o
   4   5  14      787.42      848.43     17.88 o
   5   5  14      106.33       97.70     12.36 o
   6   5  14     2509.48     2542.49     52.20 o
   7   5  14       27.63       28.37      8.45 o
   8   5  14      590.24      644.32     20.78 o
   9   5  14       62.59       57.37     10.99 o
  10   5  14      859.49      836.58     21.89 o
  11   5  14        0.19       10.09      7.38 o
  12   5  14       87.54       74.83     16.74 o
  13   5  14      180.69      159.29     36.39 o
  14   5  14       99.77      111.49     35.16 o
 -16   6  14       52.54       41.15     15.42 o
 -15   6  14        7.40       24.19     12.67 o
 -14   6  14      487.15      514.91     76.18 o
 -13   6  14        4.56       10.05      9.36 o
 -12   6  14       24.69       17.18      7.19 o
 -11   6  14       48.28       64.08     15.12 o
 -10   6  14        5.15        9.28      4.23 o
  -9   6  14       25.17       26.07      5.54 o
  -8   6  14      124.91      105.42     14.59 o
  -7   6  14      671.01      694.76     28.61 o
  -6   6  14       73.00       75.66     11.61 o
  -5   6  14      972.26      922.83     16.75 o
  -4   6  14      222.59      234.83     10.78 o
  -3   6  14      869.75      823.14     13.52 o
  -2   6  14        1.28        6.78      3.89 o
  -1   6  14     1127.75     1186.58     23.51 o
   0   6  14      938.80      975.70     21.98 o
   1   6  14       65.62       58.32      9.36 o
   2   6  14      605.09      625.83     19.52 o
   3   6  14      374.17      408.92     19.46 o
   4   6  14       53.26       58.60     10.84 o
   5   6  14      305.88      285.80     32.92 o
   6   6  14       87.44       76.23     11.93 o
   7   6  14        3.51        7.43      6.50 o
   8   6  14      332.34      401.00     21.81 o
   9   6  14       55.75       54.67      8.53 o
  10   6  14      194.43      196.24     25.45 o
  11   6  14        8.08       13.52      8.95 o
  12   6  14       97.44       88.14     16.52 o
  13   6  14       51.61       50.23     14.87 o
  14   6  14       29.66       20.82     14.71 o
 -16   7  14        6.43       28.29     12.02 o
 -15   7  14        9.18       17.50     14.56 o
 -14   7  14      226.93      222.57     43.15 o
 -13   7  14      509.70      536.38     84.47 o
 -12   7  14      197.26      197.35     31.13 o
 -11   7  14      229.38      243.47     55.04 o
 -10   7  14       14.28       15.81      4.32 o
  -9   7  14      191.55      208.06     15.59 o
  -8   7  14       70.25       65.99     10.04 o
  -7   7  14      633.27      649.32     19.02 o
  -6   7  14        5.43        7.75      4.84 o
  -5   7  14       26.96       34.87      6.38 o
  -4   7  14       13.34       14.00      4.31 o
  -3   7  14       79.91       73.58     10.00 o
  -2   7  14     1329.08     1364.80     31.73 o
  -1   7  14      685.54      682.20     16.42 o
   0   7  14        8.70       12.02      5.76 o
   1   7  14        4.79        9.56      8.09 o
   2   7  14      353.46      357.82     40.54 o
   3   7  14       68.98       87.68     13.53 o
   4   7  14       19.90       44.20      8.12 o
   5   7  14       81.66       75.38     13.50 o
   6   7  14     2516.40     2688.86     44.71 o
   7   7  14       90.56       88.51     17.38 o
   8   7  14      752.59      820.24     27.00 o
   9   7  14       77.31       90.44     15.06 o
  10   7  14      109.18       98.93     19.30 o
  11   7  14      197.86      185.07     30.72 o
  12   7  14       31.50       36.62      9.72 o
  13   7  14       36.77       26.86      8.86 o
 -15   8  14      183.64      172.99     54.81 o
 -14   8  14       99.93       88.16     16.33 o
 -13   8  14      336.60      301.38     59.64 o
 -12   8  14      406.31      349.42     60.22 o
 -11   8  14      387.85      405.01     56.59 o
 -10   8  14      114.89      123.92     23.95 o
  -9   8  14       21.57       14.57      6.21 o
  -8   8  14       12.37       18.37      6.94 o
  -7   8  14       41.33       48.97      7.76 o
  -6   8  14        9.18       10.39      4.67 o
  -5   8  14       73.69       67.81     10.53 o
  -4   8  14      135.00      134.48     16.89 o
  -3   8  14       59.29       57.18      9.30 o
  -2   8  14       14.34       21.65      6.34 o
  -1   8  14       10.87       16.97      6.03 o
   0   8  14       29.84       39.59      7.52 o
   1   8  14        0.72        9.03      5.78 o
   2   8  14     1006.17     1068.96     25.08 o
   3   8  14       34.11       32.24      6.56 o
   4   8  14      101.57      113.20     15.33 o
   5   8  14        8.98       14.11      6.74 o
   6   8  14      576.32      650.87     24.39 o
   7   8  14      671.23      647.96     24.67 o
   8   8  14      285.37      253.79     41.91 o
   9   8  14      223.96      239.98     31.54 o
  10   8  14       26.85       33.24      9.21 o
  11   8  14       14.81       22.13      6.53 o
  12   8  14      132.07      133.65     25.09 o
 -13   9  14       11.94       23.52     11.86 o
 -12   9  14       62.66       44.93     13.35 o
 -11   9  14       56.12       61.15     14.44 o
 -10   9  14       77.08       86.22     17.97 o
  -9   9  14        1.54       11.48      9.22 o
  -8   9  14      298.51      309.70     18.45 o
  -7   9  14      435.27      454.97     26.79 o
  -6   9  14      106.12       47.87     23.47 o
  -5   9  14      559.52      536.23     23.91 o
  -4   9  14       37.27       43.31      8.44 o
  -3   9  14       39.89       49.79      9.05 o
  -2   9  14        5.64       16.14      6.03 o
  -1   9  14     1337.22     1430.80     27.49 o
   0   9  14     1143.00     1257.68     25.56 o
   1   9  14       46.08       43.04      7.65 o
   2   9  14      706.40      733.45     20.97 o
   3   9  14      123.92      147.05     17.50 o
   4   9  14       11.09       16.74      6.66 o
   5   9  14       60.54       66.00     11.56 o
   6   9  14      133.03      133.31     22.19 o
   7   9  14      109.07      132.80     19.53 o
   8   9  14        5.57       12.81      7.78 o
   9   9  14        0.41       12.11      6.12 o
  10   9  14        0.41       15.16      9.69 o
  11   9  14       10.12        6.26      7.01 o
 -12  10  14       43.24       45.66     15.62 o
 -11  10  14      107.21       85.83     26.00 o
 -10  10  14      387.83      389.69     35.04 o
  -9  10  14       50.17       55.59     11.59 o
  -8  10  14      244.84      195.53     21.47 o
  -7  10  14      560.50      481.22     19.82 o
  -6  10  14       15.36       21.28      8.86 o
  -5  10  14       42.16       55.42     13.86 o
  -4  10  14       48.43       44.74      8.82 o
  -3  10  14      690.27      714.50     24.52 o
  -2  10  14       36.95       45.54      9.29 o
  -1  10  14      208.61      224.56     33.15 o
   0  10  14       81.77       63.45      9.18 o
   1  10  14      475.69      494.12     30.28 o
   2  10  14       53.70       43.32     10.00 o
   3  10  14      221.15      239.46     30.51 o
   4  10  14       81.31       94.13     17.98 o
   5  10  14       25.44       38.74      8.76 o
   6  10  14       19.22       19.04      7.28 o
   7  10  14       12.65       17.55      6.08 o
   8  10  14       19.05       14.49      6.00 o
   9  10  14      182.37      136.78     38.22 o
 -10  11  14      192.31      153.17     29.26 o
  -9  11  14       13.94       16.36      7.47 o
  -8  11  14      132.72      114.65     36.06 o
  -7  11  14        1.09        6.56      7.40 o
  -6  11  14      141.49      111.26     21.71 o
  -5  11  14      111.37       91.34     22.38 o
  -4  11  14      115.77      108.49     20.28 o
  -3  11  14        1.97       17.42      6.82 o
  -2  11  14        2.10       11.91      6.10 o
  -1  11  14        2.23        9.24      5.84 o
   0  11  14      510.59      510.64     36.39 o
   1  11  14       64.70       63.10     12.04 o
   2  11  14      909.84     1010.71     23.94 o
   3  11  14       21.66       18.74      6.31 o
   4  11  14        0.00        7.46      7.20 o
   5  11  14        9.59       20.61      8.59 o
   6  11  14       18.89       24.48      7.32 o
   7  11  14       12.70       24.28      7.39 o
  -7  12  14      295.54      237.10     75.85 o
  -6  12  14        3.04        7.32      7.97 o
  -5  12  14       49.69       56.97     12.34 o
  -4  12  14        3.62       14.40      8.50 o
  -3  12  14       13.87       16.41      6.44 o
  -2  12  14      282.29      277.97     50.22 o
  -1  12  14        5.33       14.55      7.49 o
   0  12  14      188.28      120.23     26.97 o
   1  12  14      243.54      184.26     37.70 o
   2  12  14      212.47      190.00     34.63 o
   3  12  14      519.69      581.68     28.88 o
   4  12  14      208.67      182.14     32.42 o
 -17   0  15       47.10       69.31     47.54 o
 -15   0  15      972.34      980.13     35.13 o
 -13   0  15      337.96      323.27     23.76 o
 -11   0  15      580.08      620.55     27.00 o
  -9   0  15      516.27      551.47     36.58 o
  -7   0  15      421.19      406.64     27.69 o
  -5   0  15       13.77       34.53     10.42 o
  -3   0  15     2483.00     2526.53     54.34 o
  -1   0  15       98.20       99.26     17.43 o
   1   0  15        8.04        9.36      3.60 o
   3   0  15      619.74      615.03     14.39 o
   5   0  15      735.62      779.34     27.50 o
   7   0  15      227.55      229.24     39.31 o
   9   0  15       26.30       51.66     15.69 o
  11   0  15      890.28     1082.80     88.76 o
  13   0  15      209.36      134.86     47.75 o
  15   0  15      250.55      234.80     27.77 o
 -18   1  15       96.49      111.68     53.91 o
 -17   1  15        4.89       18.85     14.06 o
 -16   1  15        0.54        6.34      7.94 o
 -15   1  15      181.43      171.98     38.58 o
 -14   1  15      100.96       73.68     17.22 o
 -13   1  15       13.61       20.35      6.74 o
 -12   1  15       14.48        6.04      6.45 o
 -11   1  15       19.17       39.44      9.09 o
 -10   1  15       74.84       79.16     13.98 o
  -9   1  15     1902.02     1915.62     38.37 o
  -8   1  15      179.27      217.23     27.59 o
  -7   1  15      129.68      132.82     20.50 o
  -6   1  15       42.35       33.81      7.45 o
  -5   1  15      369.55      388.77      8.96 o
  -4   1  15     2570.96     2605.13     37.88 o
  -3   1  15       33.95       28.99      3.87 o
  -2   1  15      253.17      217.06      8.64 o
  -1   1  15      103.19      109.81     10.63 o
   0   1  15      373.56      347.71      9.76 o
   1   1  15       67.57       65.52      5.18 o
   2   1  15      260.54      241.03     16.56 o
   3   1  15      535.71      479.32     14.46 o
   4   1  15      807.36      757.41     14.63 o
   5   1  15       72.42       79.81     11.97 o
   6   1  15       65.87       68.56     11.10 o
   7   1  15      481.99      465.34     44.23 o
   8   1  15        0.31       13.59      8.04 o
   9   1  15     1957.32     2020.52     38.93 o
  10   1  15       59.64       59.73     14.12 o
  11   1  15      930.68      978.74     31.25 o
  12   1  15       96.43       86.71     18.46 o
  13   1  15       54.36       56.35     13.26 o
  14   1  15      153.42      142.49     31.17 o
  15   1  15       36.84       29.97     10.46 o
 -18   2  15      228.04      209.11     76.59 o
 -17   2  15      608.92      716.20     38.31 o
 -16   2  15      264.63      231.96     62.24 o
 -15   2  15        2.93       -2.91      8.84 o
 -14   2  15       34.27       52.87     10.28 o
 -13   2  15       23.17       14.04      5.80 o
 -12   2  15      128.62      114.01     23.91 o
 -11   2  15      639.50      680.13     24.31 o
 -10   2  15        0.31       10.67      4.91 o
  -9   2  15       41.00       58.27     11.64 o
  -8   2  15      125.12      106.42     15.29 o
  -7   2  15       68.57       77.12     12.49 o
  -6   2  15      160.19      128.05     12.64 o
  -5   2  15      271.79      213.25     15.32 o
  -4   2  15      256.49      231.50      8.84 o
  -3   2  15      182.46      193.64     10.92 o
  -2   2  15       29.99       35.66      5.32 o
  -1   2  15      211.10      224.32      7.94 o
   0   2  15      979.46      956.53     23.49 o
   1   2  15      143.44      114.94     15.81 o
   2   2  15      932.48      912.30     16.40 o
   3   2  15       46.01       43.99      7.35 o
   4   2  15      115.80      104.34     15.87 o
   5   2  15        7.67       11.34      4.27 o
   6   2  15        6.75       16.50      6.91 o
   7   2  15      231.04      241.78     14.53 o
   8   2  15      400.98      393.14     40.40 o
   9   2  15      130.00      147.93     26.56 o
  10   2  15      682.05      741.99     26.99 o
  11   2  15      610.41      554.73     47.15 o
  12   2  15       34.00       31.75      7.65 o
  13   2  15       61.32       52.86     11.34 o
  14   2  15        6.24        9.79      6.19 o
 -17   3  15      108.28       64.01     17.57 o
 -16   3  15      164.16      177.97     44.01 o
 -15   3  15       71.65       88.81     17.61 o
 -14   3  15        0.21        5.85      6.47 o
 -13   3  15        9.58        8.50      5.72 o
 -12   3  15       25.77       32.86      9.81 o
 -11   3  15      178.25      156.09     27.04 o
 -10   3  15        3.28        2.92      5.79 o
  -9   3  15       82.58       80.50     15.38 o
  -8   3  15      295.77      333.39     41.21 o
  -7   3  15        0.34        3.39      3.05 o
  -6   3  15       24.57       15.76      4.98 o
  -5   3  15        0.02        5.84      4.31 o
  -4   3  15      418.68      425.16     11.42 o
  -3   3  15       48.53       48.93      7.19 o
  -2   3  15       26.26       29.52      6.32 o
  -1   3  15      202.33      196.28      7.89 o
   0   3  15        1.30        8.85      4.62 o
   1   3  15       97.55      107.09     17.00 o
   2   3  15      125.84      113.04     16.40 o
   3   3  15       71.67       55.27      8.27 o
   4   3  15       99.85      119.96     18.64 o
   5   3  15      105.29      111.54     16.61 o
   6   3  15        0.07       14.27      6.19 o
   7   3  15     1535.30     1572.39     29.02 o
   8   3  15        1.04        3.91      7.15 o
   9   3  15       61.51       67.34     11.83 o
  10   3  15      435.74      400.55     59.30 o
  11   3  15       56.28       52.77     10.92 o
  12   3  15       60.29       75.39     15.94 o
  13   3  15       84.24       77.90     17.24 o
  14   3  15      144.13      120.42     30.73 o
 -17   4  15      150.21      144.66     31.83 o
 -16   4  15       18.06       14.34      9.02 o
 -15   4  15      149.88      146.27     28.78 o
 -14   4  15        1.20       12.19      7.77 o
 -13   4  15       14.50       12.43      7.02 o
 -12   4  15      251.35      241.41     38.16 o
 -11   4  15       66.25       72.91     13.30 o
 -10   4  15        4.09        6.87      5.07 o
  -9   4  15       78.45       87.66     19.36 o
  -8   4  15       53.07       63.01     14.62 o
  -7   4  15      194.52      176.01     12.33 o
  -6   4  15        1.47        7.35      3.32 o
  -5   4  15     1366.79     1378.51     25.65 o
  -4   4  15      618.46      683.81     13.61 o
  -3   4  15       89.37       72.81     10.64 o
  -2   4  15     1005.73     1022.16     21.84 o
  -1   4  15     1195.60     1215.35     24.27 o
   0   4  15        7.42       11.23      4.70 o
   1   4  15       55.69       47.30      8.32 o
   2   4  15      174.46      182.34     27.22 o
   3   4  15      398.10      428.08     15.88 o
   4   4  15       48.72       46.85      9.16 o
   5   4  15      225.66      212.74     28.47 o
   6   4  15      342.14      369.22     40.61 o
   7   4  15       67.44       62.27      9.77 o
   8   4  15       18.19       26.42      6.48 o
   9   4  15       92.93       82.50     18.94 o
  10   4  15       13.33       27.77      8.96 o
  11   4  15     1133.53     1209.67     45.99 o
  12   4  15      409.03      418.85     35.94 o
  13   4  15       29.53       25.04      9.45 o
  14   4  15       32.81       45.63     15.65 o
 -16   5  15       10.14       13.94      9.16 o
 -15   5  15       66.90       84.61     20.18 o
 -14   5  15        0.01       11.52     10.73 o
 -13   5  15      239.26      266.37     43.34 o
 -12   5  15       90.43       96.80     24.42 o
 -11   5  15        3.17        9.68      6.96 o
 -10   5  15       14.27       22.88      6.58 o
  -9   5  15       54.94       67.73     14.47 o
  -8   5  15       27.32       20.82      4.78 o
  -7   5  15      161.22      154.17     18.92 o
  -6   5  15       28.24       35.69      6.46 o
  -5   5  15      195.07      208.78     25.65 o
  -4   5  15      717.80      671.41     13.11 o
  -3   5  15       13.05       27.04      5.04 o
  -2   5  15     1154.99     1142.79     30.98 o
  -1   5  15      787.50      780.52     22.34 o
   0   5  15      100.78       99.26     13.35 o
   1   5  15        0.28        7.15      5.54 o
   2   5  15      287.38      303.46     20.34 o
   3   5  15      451.79      473.61     17.29 o
   4   5  15       54.50       71.17     10.33 o
   5   5  15       19.40       23.43      6.11 o
   6   5  15      440.04      462.07     20.62 o
   7   5  15      996.11     1068.35     26.00 o
   8   5  15       16.52       23.22      4.93 o
   9   5  15      627.81      643.04     20.19 o
  10   5  15       29.99       26.00     10.79 o
  11   5  15      413.73      430.91     31.33 o
  12   5  15        0.43        8.74      8.50 o
  13   5  15        5.52       12.38      6.77 o
 -16   6  15        0.42       -4.50     15.05 o
 -15   6  15        7.27       16.89     11.28 o
 -14   6  15      295.90      279.91     42.79 o
 -13   6  15       34.22       43.79     11.54 o
 -12   6  15      205.68      247.35     41.10 o
 -11   6  15        0.37       10.20     10.03 o
 -10   6  15        1.03        8.46      5.03 o
  -9   6  15       62.92       65.74     13.22 o
  -8   6  15       13.29       13.34      5.21 o
  -7   6  15        4.28        9.84      3.45 o
  -6   6  15      101.31      102.01     17.82 o
  -5   6  15       93.19      112.65     16.78 o
  -4   6  15     1122.67     1205.89     24.81 o
  -3   6  15      219.66      215.53     15.71 o
  -2   6  15        2.11       10.49      3.75 o
  -1   6  15      761.79      788.36     22.11 o
   0   6  15       78.61       64.31     10.94 o
   1   6  15       39.14       47.15      7.91 o
   2   6  15      172.07      186.57     24.50 o
   3   6  15      366.99      379.42     24.55 o
   4   6  15      106.80      125.60     15.30 o
   5   6  15       19.28       27.91      7.21 o
   6   6  15       17.64       30.27      7.09 o
   7   6  15      322.46      374.88     20.21 o
   8   6  15      185.72      149.96     26.80 o
   9   6  15       49.72       47.77     12.81 o
  10   6  15        1.94        4.68      7.39 o
  11   6  15     1314.17     1321.90     26.75 o
  12   6  15       98.92       84.04     22.28 o
  13   6  15       38.52       34.41      9.46 o
 -15   7  15       18.21       22.17     14.78 o
 -14   7  15        0.07        3.55      7.18 o
 -13   7  15       22.31       18.95      8.69 o
 -12   7  15      375.54      331.37     38.69 o
 -11   7  15      107.64      100.47     18.97 o
 -10   7  15      523.24      536.74     27.62 o
  -9   7  15      241.14      225.47     18.12 o
  -8   7  15      316.12      323.43     19.06 o
  -7   7  15      545.62      551.68     18.69 o
  -6   7  15       78.22       92.12     12.35 o
  -5   7  15      249.60      256.60     17.71 o
  -4   7  15        2.56       11.32      4.22 o
  -3   7  15        5.95       14.45      4.23 o
  -2   7  15       46.64       48.70      8.60 o
  -1   7  15      100.41       90.27     12.27 o
   0   7  15      138.08      155.79     17.89 o
   1   7  15      846.50      924.49     22.31 o
   2   7  15       26.62       22.57      5.43 o
   3   7  15       37.74       51.90      8.59 o
   4   7  15       26.68       25.70      6.91 o
   5   7  15       35.00       38.84      6.92 o
   6   7  15      192.55      198.65     28.95 o
   7   7  15       19.35       19.54      6.39 o
   8   7  15      100.65      104.58     19.79 o
   9   7  15       34.07       36.30      7.34 o
  10   7  15      159.05      152.33     23.22 o
  11   7  15      188.39      174.06     38.00 o
  12   7  15      519.21      547.75     32.10 o
 -14   8  15       70.74       77.70     22.74 o
 -13   8  15       37.21       28.03     12.49 o
 -12   8  15      235.56      174.12     42.58 o
 -11   8  15     1132.11     1149.70     51.70 o
 -10   8  15      145.69       94.98     18.06 o
  -9   8  15       61.96       55.99     11.06 o
  -8   8  15       13.01       22.97      5.64 o
  -7   8  15        2.19        3.91      4.29 o
  -6   8  15       24.95       22.57      5.08 o
  -5   8  15      265.46      262.36     39.19 o
  -4   8  15       19.02       18.74      5.23 o
  -3   8  15       61.71       60.09      9.81 o
  -2   8  15        0.38        6.40      3.43 o
  -1   8  15       11.36       13.62      4.76 o
   0   8  15       53.22       45.95     12.73 o
   1   8  15       65.56       70.65     11.06 o
   2   8  15      172.13      172.09     23.46 o
   3   8  15       51.91       49.15     10.52 o
   4   8  15      146.02      137.60     19.00 o
   5   8  15      164.21      173.68     24.10 o
   6   8  15      566.74      610.06     31.59 o
   7   8  15      738.73      798.02     27.39 o
   8   8  15        4.70        8.81      8.36 o
   9   8  15      239.10      216.80     38.02 o
  10   8  15      148.76      119.41     24.92 o
  11   8  15       56.60       61.20     13.81 o
 -13   9  15      135.54      129.02     41.36 o
 -12   9  15       75.95       71.87     21.64 o
 -11   9  15      123.28       99.38     23.14 o
 -10   9  15       40.26       52.01     14.22 o
  -9   9  15      347.86      412.98     29.55 o
  -8   9  15      128.21      109.26     17.40 o
  -7   9  15      438.50      428.71     18.37 o
  -6   9  15      321.23      279.70     46.61 o
  -5   9  15       35.49       45.24     11.36 o
  -4   9  15        0.95       11.57      8.22 o
  -3   9  15       14.28        8.94      5.67 o
  -2   9  15       87.45       88.31     14.34 o
  -1   9  15        2.46        4.35      5.76 o
   0   9  15       23.75       18.72      6.25 o
   1   9  15       91.55       72.39     11.65 o
   2   9  15       52.02       61.50     12.20 o
   3   9  15      287.00      271.15     34.26 o
   4   9  15      955.58     1007.36     22.56 o
   5   9  15        1.89       18.34      6.75 o
   6   9  15       17.08       21.69      7.08 o
   7   9  15       20.44       20.35      6.82 o
   8   9  15       48.52       41.72      8.52 o
   9   9  15      129.87      113.73     23.45 o
 -11  10  15       72.85       78.27     22.42 o
 -10  10  15      163.67      148.81     31.51 o
  -9  10  15      188.63      218.26     49.46 o
  -8  10  15       37.16       43.77      9.74 o
  -7  10  15      708.02      787.85     24.19 o
  -6  10  15       52.82       57.55     12.45 o
  -5  10  15      207.11      206.80     43.92 o
  -4  10  15      174.75      181.56     25.63 o
  -3  10  15       78.52       66.18     14.17 o
  -2  10  15      184.08      167.70     25.77 o
  -1  10  15       53.80       52.90      7.25 o
   0  10  15       40.20       42.78      9.11 o
   1  10  15      137.34      128.83     23.71 o
   2  10  15      586.24      524.13     26.52 o
   3  10  15       18.67       19.00      7.32 o
   4  10  15       81.02       64.04     13.43 o
   5  10  15       20.67       28.65      8.60 o
   6  10  15      138.46      154.13     24.59 o
   7  10  15        5.75       17.37      5.99 o
   8  10  15       41.41       39.00      9.05 o
  -9  11  15        4.11       26.86     25.33 o
  -8  11  15       16.62       20.89     10.85 o
  -7  11  15       47.92       46.52     17.29 o
  -6  11  15       50.17       55.16     14.26 o
  -5  11  15       60.91       58.73      9.24 o
  -4  11  15       60.84       38.11      7.81 o
  -3  11  15       10.62        7.54      8.60 o
  -2  11  15        8.91       18.61      9.71 o
  -1  11  15       30.94       39.96     11.78 o
   0  11  15       75.43       70.17     14.50 o
   1  11  15       35.17       39.02      9.50 o
   2  11  15       38.91       47.62      9.86 o
   3  11  15      118.58       88.07     19.04 o
   4  11  15      146.87      123.86     20.96 o
   5  11  15      142.23      152.25     23.45 o
   6  11  15       11.81       30.24     10.72 o
  -5  12  15      366.89      435.70     51.49 o
  -4  12  15       39.32       37.57     11.88 o
  -3  12  15       36.14       27.79     11.33 o
  -2  12  15      104.11      106.63     27.21 o
  -1  12  15        5.09       17.62      6.44 o
   0  12  15      263.07      238.87     22.49 o
   1  12  15        0.77       11.16      5.47 o
   2  12  15        1.33        5.92      6.47 o
 -16   0  16      270.52      321.60    108.13 o
 -14   0  16        5.48       12.44      9.48 o
 -12   0  16        0.12       11.10      7.67 o
 -10   0  16      198.41      176.89     50.90 o
  -8   0  16      327.20      377.95     69.10 o
  -6   0  16     1030.56      991.80     29.18 o
  -4   0  16     4333.09     4107.51    106.29 o
  -2   0  16     2326.54     2428.42     48.64 o
   0   0  16     1843.37     1866.77     42.82 o
   2   0  16     2119.82     2072.86     54.62 o
   4   0  16      802.67      801.28     36.90 o
   6   0  16      256.75      325.89     61.10 o
   8   0  16       20.85       24.26      8.92 o
  10   0  16       14.01        1.88      9.88 o
  12   0  16      133.28      104.80     47.81 o
  14   0  16       28.88       30.37     12.43 o
 -17   1  16       10.89       24.69     13.42 o
 -16   1  16      481.17      532.32     46.93 o
 -15   1  16      230.74      252.67     24.82 o
 -14   1  16      146.76      104.37     29.51 o
 -13   1  16       33.70       51.88      9.48 o
 -12   1  16      126.37      119.61     20.24 o
 -11   1  16       67.30       56.99     11.35 o
 -10   1  16      725.63      782.13     22.33 o
  -9   1  16      120.90      140.31     19.98 o
  -8   1  16      649.02      567.37     19.19 o
  -7   1  16       38.85       35.69      8.01 o
  -6   1  16      255.65      297.58     37.95 o
  -5   1  16      154.07      168.14     24.53 o
  -4   1  16       21.60       20.87      4.43 o
  -3   1  16      903.98      842.94     13.20 o
  -2   1  16      723.50      662.48     11.10 o
  -1   1  16        2.93        8.37      2.93 o
   0   1  16      769.76      708.13     12.81 o
   1   1  16       71.59       45.27      7.79 o
   2   1  16      458.79      455.60     14.41 o
   3   1  16        4.39        7.64      3.80 o
   4   1  16      215.45      218.54     11.54 o
   5   1  16       79.29       73.92     10.85 o
   6   1  16      320.15      357.16     46.37 o
   7   1  16        0.00        4.75      7.48 o
   8   1  16      108.25      134.85     22.90 o
   9   1  16        0.30       11.26      9.33 o
  10   1  16       94.69       83.01     15.85 o
  11   1  16      160.45      156.13     30.18 o
  12   1  16       22.28       12.01     11.82 o
  13   1  16       24.46       16.69     12.17 o
  14   1  16       23.88       29.06     11.25 o
 -17   2  16       62.39       61.54     27.70 o
 -16   2  16      320.06      274.24     25.18 o
 -15   2  16      255.88      287.63     64.51 o
 -14   2  16       17.91       16.27      7.22 o
 -13   2  16        1.62        9.66     13.59 o
 -12   2  16      138.78      109.36     23.48 o
 -11   2  16      122.67      137.21     27.97 o
 -10   2  16       61.43       62.07     10.90 o
  -9   2  16      151.80      149.86     20.01 o
  -8   2  16        7.36       16.35      8.20 o
  -7   2  16       44.40       59.80     12.27 o
  -6   2  16      292.58      261.52     18.93 o
  -5   2  16      634.56      618.81     14.12 o
  -4   2  16      184.63      130.63      7.48 o
  -3   2  16        0.46        4.08      2.82 o
  -2   2  16      282.96      292.02      9.56 o
  -1   2  16       46.17       30.46      5.04 o
   0   2  16       27.74       22.83      4.38 o
   1   2  16       21.65       27.03      6.36 o
   2   2  16       15.30       19.68      4.28 o
   3   2  16     1527.98     1557.88     28.20 o
   4   2  16       98.83       97.18     17.37 o
   5   2  16     1521.15     1457.22     33.73 o
   6   2  16        1.49        7.86      6.46 o
   7   2  16      235.57      217.78     30.18 o
   8   2  16      792.92      839.86     30.94 o
   9   2  16      243.99      270.18     34.67 o
  10   2  16      260.02      301.21     45.30 o
  11   2  16      325.74      296.41     46.96 o
  12   2  16        0.08       16.44      9.97 o
  13   2  16       17.16       20.04      8.19 o
  14   2  16        0.82        8.97      6.47 o
 -17   3  16      112.40       95.25     38.52 o
 -16   3  16      119.83       96.71     34.49 o
 -15   3  16       58.59       58.20     18.08 o
 -14   3  16       68.08       78.99     18.99 o
 -13   3  16       39.54       38.70      9.65 o
 -12   3  16        5.50        9.60      5.62 o
 -11   3  16      341.89      363.90     21.92 o
 -10   3  16        0.16        8.06      5.30 o
  -9   3  16      796.74      860.99     23.91 o
  -8   3  16      368.30      457.79     20.22 o
  -7   3  16      204.38      214.24     31.63 o
  -6   3  16      216.85      214.40     34.45 o
  -5   3  16       53.31       43.53      7.62 o
  -4   3  16      205.84      159.87     12.58 o
  -3   3  16      400.31      372.66     15.57 o
  -2   3  16      585.39      533.41     12.89 o
  -1   3  16       43.58       42.96      7.42 o
   0   3  16      559.72      558.19     15.83 o
   1   3  16       11.39       15.93      4.28 o
   2   3  16        8.40       10.79      4.66 o
   3   3  16      743.45      844.05     23.73 o
   4   3  16        7.67        8.81      5.11 o
   5   3  16      102.17       86.93     14.43 o
   6   3  16      216.97      220.72     27.07 o
   7   3  16      154.72      131.97     17.24 o
   8   3  16      165.90      207.86     34.16 o
   9   3  16      298.72      348.59     61.96 o
  10   3  16        3.88       11.17      6.35 o
  11   3  16       11.40       21.94      8.32 o
  12   3  16      547.42      504.54     73.81 o
  13   3  16        2.75        5.27      8.09 o
 -16   4  16        5.84        2.17      6.08 o
 -15   4  16      146.84      139.62     34.32 o
 -14   4  16        1.47       15.09     12.43 o
 -13   4  16        8.59        5.65      8.05 o
 -12   4  16       20.15       31.65      7.41 o
 -11   4  16      112.94      109.37     20.75 o
 -10   4  16       20.33       20.13      6.01 o
  -9   4  16      473.31      557.59     23.26 o
  -8   4  16      678.43      743.05     23.05 o
  -7   4  16       23.04       43.58      9.25 o
  -6   4  16      263.82      238.15     14.94 o
  -5   4  16        0.00        6.70      3.50 o
  -4   4  16       77.48       80.33     10.50 o
  -3   4  16      244.72      246.21      9.30 o
  -2   4  16      222.10      218.03     13.40 o
  -1   4  16      146.07      159.44     18.81 o
   0   4  16       71.38       87.03     12.42 o
   1   4  16      844.19      873.04     22.73 o
   2   4  16      316.58      302.40     40.95 o
   3   4  16      209.53      191.55     23.65 o
   4   4  16        0.55        2.05      6.27 o
   5   4  16      178.06      178.32     24.44 o
   6   4  16       48.64       48.37      8.47 o
   7   4  16       13.62       14.17      6.30 o
   8   4  16      315.11      279.42     42.62 o
   9   4  16      484.96      464.73     33.68 o
  10   4  16       92.14       98.33     18.17 o
  11   4  16      567.47      641.90     26.01 o
  12   4  16       49.48       52.01     15.46 o
  13   4  16        7.04        9.84      6.92 o
 -16   5  16       15.27       24.98      8.49 o
 -15   5  16      121.99      133.02     32.16 o
 -14   5  16       93.10       84.33     21.02 o
 -13   5  16        0.64       12.64      9.00 o
 -12   5  16        3.63       14.37      7.24 o
 -11   5  16        0.23        4.63      6.45 o
 -10   5  16       67.19       71.19     15.41 o
  -9   5  16       13.04       17.55      6.53 o
  -8   5  16       96.55       84.93     18.01 o
  -7   5  16      531.47      510.99     16.44 o
  -6   5  16      597.38      535.42     14.78 o
  -5   5  16        6.33        9.81      3.01 o
  -4   5  16      367.82      362.29     17.08 o
  -3   5  16       13.29       15.56      4.74 o
  -2   5  16      311.91      317.65     14.91 o
  -1   5  16       86.39       61.35      9.21 o
   0   5  16      217.12      223.45     27.49 o
   1   5  16       29.14       20.92      5.19 o
   2   5  16       33.54       24.88      7.31 o
   3   5  16        4.46       10.93      4.54 o
   4   5  16       57.61       69.56     14.56 o
   5   5  16       72.71       71.36     10.39 o
   6   5  16      132.58      122.24     16.00 o
   7   5  16       82.25       67.90     15.26 o
   8   5  16        7.83       10.71      6.31 o
   9   5  16       20.77       26.67      6.40 o
  10   5  16        0.02       14.70      7.39 o
  11   5  16       27.55       27.39     11.29 o
  12   5  16      576.79      619.69     27.63 o
 -15   6  16       68.73       85.10     20.20 o
 -14   6  16      131.18      131.83     28.17 o
 -13   6  16        0.42       15.29      9.38 o
 -12   6  16       15.24       16.73      8.75 o
 -11   6  16       12.89       22.92      7.92 o
 -10   6  16       32.47       26.19      8.63 o
  -9   6  16      351.28      413.33     17.22 o
  -8   6  16       79.88       64.54     12.50 o
  -7   6  16       10.22       10.87      4.49 o
  -6   6  16      272.03      271.31     12.25 o
  -5   6  16        2.13        2.42      3.43 o
  -4   6  16        0.33        8.53      4.98 o
  -3   6  16      397.18      365.31     30.80 o
  -2   6  16      320.55      267.91     15.19 o
  -1   6  16       56.84       52.60      9.78 o
   0   6  16      988.99     1016.40     23.15 o
   1   6  16       18.58       21.92      6.34 o
   2   6  16       20.33       22.09      7.47 o
   3   6  16        3.65       10.41      5.09 o
   4   6  16      259.43      263.97     33.10 o
   5   6  16     1005.00     1067.80     22.07 o
   6   6  16      408.25      363.89     39.42 o
   7   6  16       19.21       30.24      7.19 o
   8   6  16      111.88      122.78     22.69 o
   9   6  16       59.44       61.11     16.02 o
  10   6  16      106.79       93.38     25.19 o
  11   6  16       74.14       80.62     15.47 o
  12   6  16       82.17       75.72     20.43 o
 -14   7  16       44.95       26.21     11.74 o
 -13   7  16      307.34      352.16     34.98 o
 -12   7  16       33.45       26.17     10.29 o
 -11   7  16       40.03       43.65      9.02 o
 -10   7  16        5.98       18.74      6.94 o
  -9   7  16        3.21        8.83      4.31 o
  -8   7  16       13.21       20.51      6.30 o
  -7   7  16       16.68       23.35      5.81 o
  -6   7  16        1.02        5.34      7.00 o
  -5   7  16       60.97       57.64     10.30 o
  -4   7  16      400.55      401.21     23.61 o
  -3   7  16       65.25       74.29     12.36 o
  -2   7  16       34.44       41.56      8.90 o
  -1   7  16       70.92       70.63     10.97 o
   0   7  16       14.10       16.19      4.64 o
   1   7  16        0.25        7.08      4.89 o
   2   7  16        9.19       19.50      5.08 o
   3   7  16       16.08       25.86      7.08 o
   4   7  16        0.44        9.47      6.22 o
   5   7  16      124.61      109.88     17.90 o
   6   7  16       45.75       55.58     13.20 o
   7   7  16      233.78      220.41     32.22 o
   8   7  16      205.82      211.18     30.12 o
   9   7  16        0.02       10.18      5.22 o
  10   7  16       39.18       29.69      7.83 o
  11   7  16      232.45      220.97     42.79 o
 -13   8  16      128.37       87.83     24.39 o
 -12   8  16        7.09       11.81      7.56 o
 -11   8  16      189.30      140.07     38.66 o
 -10   8  16       51.77       67.54     19.15 o
  -9   8  16       61.62       54.64     13.90 o
  -8   8  16        0.32       10.02     10.15 o
  -7   8  16      122.79      125.66     25.78 o
  -6   8  16      457.12      479.47     34.87 o
  -5   8  16       21.40       19.56      7.89 o
  -4   8  16       63.11       68.45     11.46 o
  -3   8  16        0.56       12.25      4.97 o
  -2   8  16      256.43      213.78     26.20 o
  -1   8  16       18.47       19.80      6.22 o
   0   8  16       56.54       42.45      8.85 o
   1   8  16      502.01      538.25     17.29 o
   2   8  16        1.92        8.81      4.99 o
   3   8  16      453.59      463.91     31.88 o
   4   8  16      266.08      266.51     23.66 o
   5   8  16      761.13      766.51     27.24 o
   6   8  16       25.81       41.53     10.64 o
   7   8  16        0.05       11.21      6.13 o
   8   8  16       87.07       86.21     17.89 o
   9   8  16        1.07        7.45      4.58 o
  10   8  16       84.68       39.71     12.93 o
 -11   9  16      298.59      257.01     70.83 o
 -10   9  16      467.20      587.22     46.88 o
  -9   9  16      111.76      114.90     32.26 o
  -8   9  16       84.06       79.53     20.57 o
  -7   9  16        0.28        5.98      4.33 o
  -6   9  16        4.03       18.52      6.70 o
  -5   9  16       90.69       97.76     15.36 o
  -4   9  16       49.80       39.29      8.78 o
  -3   9  16       68.45       97.45     16.05 o
  -2   9  16      278.92      287.68     41.78 o
  -1   9  16       64.56       66.07     13.33 o
   0   9  16      674.51      721.80     33.19 o
   1   9  16      128.11      107.53     17.72 o
   2   9  16        5.85        9.31      7.02 o
   3   9  16      144.22      135.94     19.03 o
   4   9  16       22.80       14.29      7.24 o
   5   9  16      415.11      465.55     28.26 o
   6   9  16        7.81       13.02      6.27 o
   7   9  16      607.67      653.64     28.78 o
   8   9  16       68.00      104.95     16.33 o
  -9  10  16      106.25       89.77     31.29 o
  -8  10  16      270.24      211.29     71.53 o
  -7  10  16       22.91       28.44      8.97 o
  -6  10  16      414.18      473.75     26.09 o
  -5  10  16       25.80       28.37      8.61 o
  -4  10  16        1.69        8.49      6.90 o
  -3  10  16       73.39       68.39     14.73 o
  -2  10  16      341.75      385.45     30.68 o
  -1  10  16       92.44       84.93     23.72 o
   0  10  16      248.58      231.37     43.82 o
   1  10  16        1.25        9.44      4.71 o
   2  10  16      145.83      151.66     27.02 o
   3  10  16      524.00      549.67     36.76 o
   4  10  16      127.50      151.50     28.30 o
   5  10  16      279.08      221.38     38.84 o
   6  10  16        0.65       12.16      6.81 o
  -7  11  16        2.85        9.58     11.18 o
  -6  11  16      230.91      246.90     34.64 o
  -5  11  16       13.24       30.79      8.74 o
  -4  11  16        9.83       15.33      7.05 o
  -3  11  16       53.50       50.53     18.98 o
  -2  11  16        7.18       10.54      5.73 o
  -1  11  16       77.32       66.75     14.35 o
   0  11  16        2.21       15.45      6.12 o
   1  11  16        2.60        7.33      5.73 o
   2  11  16       17.95       15.20      7.16 o
   3  11  16        0.43       13.04      6.65 o
 -15   0  17      313.57      307.59     88.52 o
 -13   0  17      319.60      357.92     27.74 o
 -11   0  17       38.88       41.63     13.09 o
  -9   0  17       97.98      180.34     24.23 o
  -7   0  17      121.04      179.74     42.03 o
  -5   0  17      124.01      143.33     37.62 o
  -3   0  17      224.30      198.02     12.36 o
  -1   0  17     3289.37     3146.79     56.98 o
   1   0  17       21.89       18.33     10.16 o
   3   0  17      120.33      112.11     21.00 o
   5   0  17        5.43       13.71      7.75 o
   7   0  17      137.25      214.45     38.76 o
   9   0  17       20.21       53.94     20.29 o
  11   0  17      218.29      206.12     64.60 o
  13   0  17       41.16       32.73     17.93 o
 -16   1  17      439.95      437.05     98.12 o
 -15   1  17       79.32      107.53     25.24 o
 -14   1  17       39.89       36.99      9.79 o
 -13   1  17       15.11       13.85      6.19 o
 -12   1  17      205.73      198.13     33.62 o
 -11   1  17       61.00       44.53     10.68 o
 -10   1  17       21.49       20.24      7.16 o
  -9   1  17       88.40       73.61     15.65 o
  -8   1  17        4.59        2.58      5.70 o
  -7   1  17       27.57       21.11      6.73 o
  -6   1  17      526.73      553.92     23.63 o
  -5   1  17     2564.44     2482.72     72.58 o
  -4   1  17      499.36      502.78     26.80 o
  -3   1  17        3.80        8.35      3.06 o
  -2   1  17      209.64      218.32     10.87 o
  -1   1  17        3.61        9.69      3.81 o
   0   1  17       58.07       48.40      9.30 o
   1   1  17        0.85       10.82      4.36 o
   2   1  17      127.79      149.34     10.89 o
   3   1  17     1874.08     1888.17     45.58 o
   4   1  17      141.94      132.23     25.63 o
   5   1  17      633.01      655.20     23.39 o
   6   1  17        0.61       15.36      7.87 o
   7   1  17       35.10       32.01      7.93 o
   8   1  17       67.39       71.95     16.18 o
   9   1  17       17.45       24.23      6.86 o
  10   1  17        1.31        4.64      8.01 o
  11   1  17       12.55       16.40      8.56 o
  12   1  17       74.36       86.23     21.89 o
  13   1  17       38.09       26.14     12.05 o
 -16   2  17      173.87      109.93     43.00 o
 -15   2  17       41.00       42.84     15.74 o
 -14   2  17       57.83       63.45     14.33 o
 -13   2  17        2.13        6.44      6.20 o
 -12   2  17      111.46       73.11     16.01 o
 -11   2  17       77.93       95.95     20.31 o
 -10   2  17        2.36       -0.98      7.21 o
  -9   2  17        0.50        8.94      5.48 o
  -8   2  17      145.78      141.23     26.91 o
  -7   2  17       59.36       34.32      8.23 o
  -6   2  17      252.33      260.48     33.75 o
  -5   2  17      302.64      319.59     16.69 o
  -4   2  17        6.38       10.11      3.69 o
  -3   2  17       97.87       91.97     12.37 o
  -2   2  17       29.34       33.59      6.80 o
  -1   2  17      614.46      525.72     12.86 o
   0   2  17      260.38      238.22     19.69 o
   1   2  17       52.61       45.02      7.87 o
   2   2  17       63.91       59.63      9.66 o
   3   2  17      284.73      290.67     20.65 o
   4   2  17      596.79      614.92     23.13 o
   5   2  17        2.65       11.28      7.18 o
   6   2  17      194.69      209.88     31.36 o
   7   2  17       17.79       15.27      7.80 o
   8   2  17        2.84       12.16      6.90 o
   9   2  17      252.72      270.36     39.26 o
  10   2  17      143.94      125.47     21.50 o
  11   2  17       72.65       89.92     23.57 o
  12   2  17     1213.07     1317.42     31.63 o
  13   2  17       40.48       28.32      9.46 o
 -16   3  17       34.45       23.72     11.60 o
 -15   3  17       26.86       23.52      8.73 o
 -14   3  17       44.76       54.49     14.19 o
 -13   3  17       99.63      100.51     28.17 o
 -12   3  17       81.77       64.61     22.65 o
 -11   3  17        5.94       14.89      6.48 o
 -10   3  17       90.00       91.49     18.45 o
  -9   3  17        4.40        8.44      5.32 o
  -8   3  17      755.28      743.21     22.25 o
  -7   3  17       48.83       61.47     12.26 o
  -6   3  17       78.82       75.76     14.73 o
  -5   3  17       31.52       48.18      9.51 o
  -4   3  17       31.34       38.98      9.02 o
  -3   3  17       25.08       35.95      7.16 o
  -2   3  17       10.90        8.15      3.13 o
  -1   3  17        1.01       10.91      5.39 o
   0   3  17      168.75      157.09     20.99 o
   1   3  17      945.85     1008.78     33.98 o
   2   3  17      418.84      385.21     14.10 o
   3   3  17       20.86       20.76      4.78 o
   4   3  17        1.03        6.01      4.38 o
   5   3  17      156.76      140.33     24.93 o
   6   3  17       79.74       79.98     14.11 o
   7   3  17      529.94      609.18     35.57 o
   8   3  17      404.90      492.07     57.67 o
   9   3  17      111.46      118.67     22.37 o
  10   3  17        7.13       16.98      6.90 o
  11   3  17     1124.21     1169.95     30.35 o
  12   3  17       17.13       15.74      5.73 o
 -15   4  17      167.43      149.40     44.43 o
 -14   4  17       18.40       32.72     14.45 o
 -13   4  17        2.09        1.46      9.24 o
 -12   4  17      138.23      142.60     17.13 o
 -11   4  17       57.32       57.50     13.07 o
 -10   4  17        3.00        6.73      4.82 o
  -9   4  17       50.93       39.12      7.79 o
  -8   4  17        0.17        1.12      7.54 o
  -7   4  17       31.52       20.62      5.25 o
  -6   4  17       75.62       90.36     15.64 o
  -5   4  17       28.83       26.30      6.66 o
  -4   4  17      133.62      157.61     22.97 o
  -3   4  17      518.84      491.69     27.46 o
  -2   4  17        0.01        4.10      3.73 o
  -1   4  17       45.21       39.02      6.40 o
   0   4  17       21.04       12.83      4.98 o
   1   4  17        2.75        8.79      3.75 o
   2   4  17       12.21       19.55      6.81 o
   3   4  17       24.22       30.20      6.85 o
   4   4  17        1.39        9.00      4.20 o
   5   4  17      917.72      915.82     19.11 o
   6   4  17       52.76       41.95      9.11 o
   7   4  17       71.76       83.93     19.12 o
   8   4  17        1.16       13.90      7.09 o
   9   4  17      295.00      311.15     44.01 o
  10   4  17       11.52       22.72      8.43 o
  11   4  17        1.34        7.78      7.52 o
  12   4  17       66.14       38.13     14.07 o
 -15   5  17        0.01        9.40      6.62 o
 -14   5  17       31.16       18.65     14.79 o
 -13   5  17       36.11       38.40     13.59 o
 -12   5  17        4.98       19.00      9.25 o
 -11   5  17       67.44       59.33     15.57 o
 -10   5  17       21.35       24.60      7.28 o
  -9   5  17       76.11       82.57     15.14 o
  -8   5  17      110.40       95.99     20.26 o
  -7   5  17        0.16        6.97      5.61 o
  -6   5  17        2.10        6.11      4.57 o
  -5   5  17      333.77      332.91     18.77 o
  -4   5  17       46.58       33.31      6.93 o
  -3   5  17      272.02      263.39     33.34 o
  -2   5  17       48.13       46.92     11.06 o
  -1   5  17      284.86      301.82     19.86 o
   0   5  17      110.63      123.62     20.16 o
   1   5  17        5.51       11.15      4.45 o
   2   5  17      227.15      231.41     17.48 o
   3   5  17       31.29       31.27      7.76 o
   4   5  17      280.71      268.47     19.29 o
   5   5  17       72.35       74.47     16.32 o
   6   5  17        3.05        7.08      4.88 o
   7   5  17       72.81       61.75     13.37 o
   8   5  17       11.78       16.44      6.49 o
   9   5  17        1.50       23.49     10.99 o
  10   5  17       16.76       24.20      9.37 o
  11   5  17      301.66      295.25     26.88 o
 -14   6  17       36.22       25.79     12.19 o
 -13   6  17        4.90       12.85      7.47 o
 -12   6  17       16.90       20.63      9.22 o
 -11   6  17        2.80        6.22      7.78 o
 -10   6  17       58.44       35.44     14.29 o
  -9   6  17       49.03       26.90      9.26 o
  -8   6  17      129.26      108.27     26.15 o
  -7   6  17       20.67       35.69      8.36 o
  -6   6  17       95.55       91.56     18.54 o
  -5   6  17      130.17      101.81     16.17 o
  -4   6  17      167.48      155.12     25.76 o
  -3   6  17        2.76       13.12      7.24 o
  -2   6  17       13.04        9.00      6.87 o
  -1   6  17      228.26      229.00     17.76 o
   0   6  17      194.09      196.24     14.63 o
   1   6  17       60.25       48.48      9.66 o
   2   6  17       18.14       24.32      6.44 o
   3   6  17      117.11      111.06     15.14 o
   4   6  17        3.08       18.73      5.41 o
   5   6  17        5.72       18.81      4.40 o
   6   6  17      231.03      233.73     24.22 o
   7   6  17        3.68       13.05      5.62 o
   8   6  17       63.26       66.13     23.69 o
   9   6  17       18.50       12.47      9.32 o
  10   6  17      124.94      100.86     33.54 o
 -13   7  17       99.98       70.80     18.89 o
 -12   7  17       56.81       53.95     16.04 o
 -11   7  17       16.95       20.27     10.64 o
 -10   7  17      309.30      377.14     22.35 o
  -9   7  17       65.07       70.81     22.20 o
  -8   7  17      147.38      110.55     27.31 o
  -7   7  17       31.71       38.77     14.65 o
  -6   7  17        3.53        7.17      8.77 o
  -5   7  17        2.44        7.66      5.29 o
  -4   7  17        3.74        9.23      5.31 o
  -3   7  17      226.15      238.19     44.07 o
  -2   7  17       48.61       39.17      8.47 o
  -1   7  17       30.51       36.94      7.85 o
   0   7  17      300.65      306.90     32.05 o
   1   7  17        0.47       10.55      5.05 o
   2   7  17       16.91       21.67      4.88 o
   3   7  17       56.67       47.50      6.88 o
   4   7  17        5.88       11.14      5.09 o
   5   7  17      227.25      245.32     32.59 o
   6   7  17      627.09      687.39     24.56 o
   7   7  17        9.56       18.01      6.75 o
   8   7  17        8.13       13.15      7.86 o
   9   7  17        4.82        7.20      5.70 o
 -12   8  17      506.22      514.95     45.05 o
 -11   8  17        9.81       16.08     10.40 o
 -10   8  17       26.48       32.23     14.01 o
  -9   8  17        0.54        5.16     12.71 o
  -8   8  17       33.22       35.40     10.07 o
  -7   8  17        7.52       14.68      8.11 o
  -6   8  17       29.86       30.34     10.81 o
  -5   8  17       25.24       36.12      9.62 o
  -4   8  17       42.59       45.95      9.54 o
  -3   8  17       29.25       27.37      6.36 o
  -2   8  17       98.59      107.73     24.00 o
  -1   8  17       64.61       50.61     14.18 o
   0   8  17       23.44       19.69      6.34 o
   1   8  17        0.07        7.81      4.20 o
   2   8  17        3.00        2.03      5.04 o
   3   8  17        4.67       10.92      6.17 o
   4   8  17      260.46      244.03     35.48 o
   5   8  17      478.92      503.57     25.17 o
   6   8  17      300.25      244.58     38.81 o
   7   8  17      275.08      229.12     38.91 o
   8   8  17        0.01        9.81      6.79 o
 -10   9  17       74.31       63.08     27.35 o
  -9   9  17        5.35        9.28      9.80 o
  -8   9  17      795.11      854.43     58.42 o
  -7   9  17      961.24     1062.50     35.16 o
  -6   9  17       23.79       29.25      9.73 o
  -5   9  17      429.32      453.82     23.23 o
  -4   9  17       15.28       20.60      6.27 o
  -3   9  17       76.69       65.20     22.01 o
  -2   9  17       47.48       63.81     13.89 o
  -1   9  17       12.44       19.51      6.49 o
   0   9  17      115.66      102.37     23.18 o
   1   9  17       23.57       11.16      6.27 o
   2   9  17       16.73       19.46      5.36 o
   3   9  17      718.02      798.90     22.91 o
   4   9  17       11.15       16.98      5.83 o
   5   9  17        3.69        2.90      7.40 o
   6   9  17       23.46       24.04      8.91 o
   7   9  17        2.73        6.84      7.52 o
  -8  10  17      337.70      323.28     85.96 o
  -7  10  17      277.85      253.61     64.17 o
  -6  10  17        0.63        6.49      8.39 o
  -5  10  17        2.53        8.17      5.97 o
  -4  10  17      103.98       95.00     20.27 o
  -3  10  17      133.91      142.71     28.57 o
  -2  10  17       28.75       21.00      5.65 o
  -1  10  17       99.03      118.51     28.33 o
   0  10  17       57.17       59.44     16.33 o
   1  10  17      225.75      189.67     40.94 o
   2  10  17       63.77       61.76     15.41 o
   3  10  17       27.87       20.19      7.32 o
   4  10  17       15.91       17.90      6.04 o
  -3  11  17      234.70      223.70     39.26 o
  -2  11  17        1.29       12.77      6.11 o
  -1  11  17      356.92      395.10     51.80 o
   0  11  17       53.89       47.76     15.58 o
 -14   0  18       39.82       65.74     26.01 o
 -12   0  18      300.26      259.27     61.13 o
 -10   0  18       37.65       49.37     14.36 o
  -8   0  18       23.33       21.53      9.56 o
  -6   0  18      340.63      344.31     55.48 o
  -4   0  18     4791.88     5195.28    244.56 o
  -2   0  18       17.41       13.03      5.97 o
   0   0  18      434.74      449.87     69.05 o
   2   0  18       74.61       71.78     22.81 o
   4   0  18      188.93      164.89     50.95 o
   6   0  18      460.32      552.82     35.66 o
   8   0  18       58.59       50.29     17.31 o
  10   0  18      163.44      216.78     56.41 o
  12   0  18       86.47       88.42     29.00 o
 -15   1  18      216.51      193.97     42.57 o
 -14   1  18       37.35       26.34     12.75 o
 -13   1  18       71.92       68.72     21.54 o
 -12   1  18       64.53       71.85     11.95 o
 -11   1  18       35.93       36.21     10.80 o
 -10   1  18        1.06       12.10      5.61 o
  -9   1  18        2.30       14.43      5.27 o
  -8   1  18        0.35        6.74      6.19 o
  -7   1  18        3.58       13.59      5.30 o
  -6   1  18       13.48       17.90      4.37 o
  -5   1  18        0.06        6.35      7.04 o
  -4   1  18      212.29      186.93     26.02 o
  -3   1  18      118.63       99.33     18.50 o
  -2   1  18      334.16      299.65     12.72 o
  -1   1  18        0.64        3.28      3.73 o
   0   1  18        2.45        6.01      4.35 o
   1   1  18       32.86       32.38      6.18 o
   2   1  18       53.58       48.71      9.63 o
   3   1  18       35.55       29.24      6.67 o
   4   1  18       46.24       57.49     12.30 o
   5   1  18       62.28       79.51     14.60 o
   6   1  18      159.06      160.92     39.24 o
   7   1  18      118.44      148.16     27.26 o
   8   1  18        1.77        7.42      7.32 o
   9   1  18       33.77       34.40     10.93 o
  10   1  18       23.43       19.95      7.28 o
  11   1  18      252.44      294.16     39.29 o
  12   1  18      232.94      148.11     41.20 o
 -15   2  18       16.97       15.20      6.34 o
 -14   2  18       84.61       72.31     24.02 o
 -13   2  18        4.89       10.49      5.34 o
 -12   2  18        1.57        3.86      6.41 o
 -11   2  18      410.22      375.11     24.64 o
 -10   2  18       43.61       50.34     11.48 o
  -9   2  18        6.14        8.97      5.78 o
  -8   2  18       21.07       10.01      6.55 o
  -7   2  18        0.51        4.11      5.43 o
  -6   2  18       17.79       25.48      7.50 o
  -5   2  18      267.12      284.68     18.38 o
  -4   2  18        0.25        2.39      3.97 o
  -3   2  18      174.54      126.91     30.23 o
  -2   2  18        1.92        1.74      3.44 o
  -1   2  18      103.88      122.48     21.29 o
   0   2  18      169.99      135.32     23.33 o
   1   2  18        0.03        4.51      3.48 o
   2   2  18        5.23        5.29      5.78 o
   3   2  18      367.04      308.93     21.05 o
   4   2  18      370.08      342.13     53.21 o
   5   2  18       33.21       36.18      8.40 o
   6   2  18        1.92        7.09      9.21 o
   7   2  18      133.81      152.44     24.68 o
   8   2  18       65.14       86.80     17.55 o
   9   2  18      109.67       95.07     16.85 o
  10   2  18       40.28       40.89      8.96 o
  11   2  18       40.81       34.10      9.13 o
 -15   3  18        2.52       14.42      8.60 o
 -14   3  18       22.53       33.09     20.25 o
 -13   3  18        1.09        9.26     11.67 o
 -12   3  18        9.66       10.97      5.81 o
 -11   3  18      140.57      130.26     34.16 o
 -10   3  18       46.52       49.57     12.43 o
  -9   3  18      187.78      223.58     35.90 o
  -8   3  18       31.56       42.19      9.94 o
  -7   3  18       11.26       11.33      3.76 o
  -6   3  18       13.38       25.11      7.30 o
  -5   3  18        0.14        9.17      4.62 o
  -4   3  18       52.51       87.61     16.93 o
  -3   3  18        0.89        4.46      4.92 o
  -2   3  18       48.16       43.36      8.53 o
  -1   3  18        4.47       11.65      4.57 o
   0   3  18       48.94       42.15      8.67 o
   1   3  18       83.28       85.04     15.53 o
   2   3  18        1.10        7.64      4.50 o
   3   3  18      151.25      134.81     21.88 o
   4   3  18       17.19       26.51      8.45 o
   5   3  18      208.86      187.11     32.08 o
   6   3  18      114.88      102.81     24.17 o
   7   3  18      173.78      183.52     35.77 o
   8   3  18       26.25       27.23      9.89 o
   9   3  18      389.31      399.45     33.48 o
  10   3  18      111.52       77.94     18.16 o
  11   3  18      323.84      340.01     30.79 o
 -14   4  18       24.61       42.92     12.62 o
 -13   4  18        3.26        2.47      9.24 o
 -12   4  18        0.36        6.80     10.37 o
 -11   4  18        6.05        3.40      5.76 o
 -10   4  18       37.67       20.39      6.49 o
  -9   4  18       45.58       51.87     12.38 o
  -8   4  18       24.03       22.70      6.59 o
  -7   4  18       27.81       17.90      6.85 o
  -6   4  18       33.71       37.49     11.61 o
  -5   4  18        0.44       14.53      7.80 o
  -4   4  18       35.73       31.40      9.87 o
  -3   4  18        0.17        9.59      5.89 o
  -2   4  18       60.94       66.08     14.97 o
  -1   4  18      304.15      310.47     16.39 o
   0   4  18      162.46      141.66     21.16 o
   1   4  18        9.19       12.02      3.97 o
   2   4  18      257.03      279.33     12.87 o
   3   4  18      237.67      251.75     18.60 o
   4   4  18       44.74       33.85      7.59 o
   5   4  18       24.05       34.26      8.80 o
   6   4  18        5.53       10.11      6.67 o
   7   4  18       68.48       71.29     16.20 o
   8   4  18        0.14       15.33      7.88 o
   9   4  18        4.10        5.82      8.23 o
  10   4  18       97.24      113.02     26.65 o
  11   4  18        2.36        8.82      5.18 o
 -14   5  18      123.95      117.13     36.96 o
 -13   5  18        0.69       10.49      6.85 o
 -12   5  18        0.84       10.50      7.80 o
 -11   5  18       40.01       35.36     10.39 o
 -10   5  18        2.68        3.60      7.00 o
  -9   5  18        3.71        8.44      6.89 o
  -8   5  18      286.49      261.18     56.30 o
  -7   5  18       12.16        9.55      9.36 o
  -6   5  18       46.92       46.26     15.73 o
  -5   5  18      125.31      135.43     32.32 o
  -4   5  18       31.76       50.07     12.54 o
  -3   5  18        2.53       13.27      4.86 o
  -2   5  18        0.58        8.27      3.75 o
  -1   5  18       13.09       17.84      5.50 o
   0   5  18       52.89       45.93      8.27 o
   1   5  18       20.71       27.45      7.18 o
   2   5  18        1.96       13.22      4.62 o
   3   5  18       11.47       21.78      5.63 o
   4   5  18       18.37       21.75      7.19 o
   5   5  18       80.53       70.73     16.60 o
   6   5  18       40.45       34.12      9.28 o
   7   5  18       55.51       41.23     12.18 o
   8   5  18       17.00       14.68      7.69 o
   9   5  18       31.39       24.87     10.61 o
  10   5  18      229.39      219.94     27.91 o
 -13   6  18       16.95        7.10      9.76 o
 -12   6  18       41.54       59.86     17.28 o
 -11   6  18       99.31       75.63     29.87 o
 -10   6  18        1.54        5.88      8.01 o
  -9   6  18       40.02       67.69     16.26 o
  -8   6  18       14.89       15.21      6.15 o
  -7   6  18       49.34       46.88     14.28 o
  -6   6  18        1.79       10.03      8.30 o
  -5   6  18      137.63      190.89     26.81 o
  -4   6  18      117.95      117.86     28.06 o
  -3   6  18       30.43       35.72     10.63 o
  -2   6  18       13.52       19.94      7.08 o
  -1   6  18       96.00      112.32     22.44 o
   0   6  18        4.23       13.31      4.71 o
   1   6  18      215.53      239.95     35.85 o
   2   6  18        3.60        3.30      4.48 o
   3   6  18        1.60        8.87      5.28 o
   4   6  18       68.61       77.06     11.22 o
   5   6  18        7.90       18.85      6.78 o
   6   6  18       39.03       46.35     12.30 o
   7   6  18       81.08       59.07     18.91 o
   8   6  18        0.89       -2.32      9.25 o
   9   6  18      170.18      128.81     34.81 o
 -12   7  18        4.81       18.90     13.15 o
 -11   7  18        8.87       22.59     11.62 o
 -10   7  18        1.57        5.10     16.65 o
  -9   7  18       92.89      109.09     23.87 o
  -8   7  18        2.16        5.10      9.55 o
  -7   7  18        3.68       13.05      8.40 o
  -6   7  18      133.28      111.86     30.02 o
  -5   7  18      175.60      177.12     27.58 o
  -4   7  18       17.80       17.03      4.66 o
  -3   7  18       40.91       25.21      9.58 o
  -2   7  18       18.43       29.20      7.33 o
  -1   7  18       91.61      106.09     19.74 o
   0   7  18        2.67       14.39      6.07 o
   1   7  18       14.55       16.27      5.56 o
   2   7  18        0.57        4.10      5.16 o
   3   7  18        3.78       11.05      5.29 o
   4   7  18       17.08       16.94      6.08 o
   5   7  18       15.17       12.35      6.62 o
   6   7  18      487.12      507.20     21.31 o
   7   7  18      269.38      232.45     53.35 o
   8   7  18       23.81       23.37      8.37 o
 -10   8  18        0.68        5.39     13.42 o
  -9   8  18       66.21       59.75     26.56 o
  -8   8  18        7.23       11.90      7.25 o
  -7   8  18       54.99       39.67     15.19 o
  -6   8  18        6.72        4.18      7.85 o
  -5   8  18       31.98       36.48     11.32 o
  -4   8  18       11.44       11.30      5.91 o
  -3   8  18      314.92      353.17     34.52 o
  -2   8  18       29.14       20.60      7.88 o
  -1   8  18        0.86        3.46      7.39 o
   0   8  18        3.35       11.10      8.02 o
   1   8  18        1.04        7.73      7.15 o
   2   8  18       38.73       32.38      8.70 o
   3   8  18       74.46       68.44     12.72 o
   4   8  18      150.11      122.20     22.61 o
   5   8  18      323.54      366.34     30.33 o
   6   8  18      221.38      194.96     43.03 o
  -8   9  18        8.97        5.49     12.98 o
  -7   9  18      158.97      140.92     29.00 o
  -6   9  18      140.32      149.26     31.85 o
  -5   9  18        7.09        8.89      7.82 o
  -4   9  18       41.77       48.83     10.90 o
  -3   9  18        3.31       13.97      8.70 o
  -2   9  18      152.56      122.13     32.28 o
  -1   9  18      263.77      239.37     22.89 o
   0   9  18       17.70       20.33      6.95 o
   1   9  18        4.24       12.86      6.30 o
   2   9  18       97.64      107.93     21.65 o
   3   9  18       43.06       29.30     10.86 o
   4   9  18       79.86      101.36     15.20 o
  -5  10  18        1.05       -2.04     10.59 o
  -4  10  18       37.07       43.64     17.50 o
  -3  10  18       74.90       84.48     21.24 o
  -2  10  18       20.49       18.00      7.19 o
  -1  10  18      132.77      108.75     29.22 o
   0  10  18      143.21      129.73     28.35 o
   1  10  18       15.09       17.47     12.56 o
 -13   0  19       56.37       74.08     27.01 o
 -11   0  19        0.85        6.60      6.04 o
  -9   0  19       77.36      102.78     30.29 o
  -7   0  19        8.48       19.45      7.44 o
  -5   0  19      174.14      132.31     32.24 o
  -3   0  19     1693.92     1620.94     71.39 o
  -1   0  19      241.65      202.02     50.26 o
   1   0  19       13.61       11.90      8.80 o
   3   0  19      276.80      206.79     63.30 o
   5   0  19      553.50      680.53     30.46 o
   7   0  19       56.58       61.10     18.41 o
   9   0  19      311.90      184.41    140.39 o
 -14   1  19       34.18       26.69      7.75 o
 -13   1  19      130.93      104.23     25.86 o
 -12   1  19        5.18       12.53      5.50 o
 -11   1  19        1.42        6.80      6.35 o
 -10   1  19        0.03        7.59      6.36 o
  -9   1  19       17.82       25.71      7.95 o
  -8   1  19        2.38       15.90      6.59 o
  -7   1  19       41.03       34.39      8.69 o
  -6   1  19      151.42      165.39     16.29 o
  -5   1  19       15.88       16.05      5.59 o
  -4   1  19       64.69       61.04     12.85 o
  -3   1  19      331.17      290.37     19.61 o
  -2   1  19      102.18      120.86     23.69 o
  -1   1  19        6.86        5.81     12.34 o
   0   1  19        4.41       13.78      6.82 o
   1   1  19       83.36       71.29     13.98 o
   2   1  19       24.84       22.34      9.12 o
   3   1  19        6.27       27.10      7.02 o
   4   1  19        7.53        3.39      6.70 o
   5   1  19       14.18       14.41      7.27 o
   6   1  19       98.85       93.75     17.64 o
   7   1  19      329.14      316.57     57.50 o
   8   1  19       33.26       34.70     10.10 o
   9   1  19      228.11      175.38     45.16 o
  10   1  19       33.72       32.02      9.45 o
 -14   2  19       27.92       44.68     13.23 o
 -13   2  19        3.95        9.49      4.28 o
 -12   2  19       13.77       28.31      9.88 o
 -11   2  19        1.79        7.57      5.88 o
 -10   2  19       28.57       29.45      6.93 o
  -9   2  19      172.50      183.01     27.79 o
  -8   2  19        5.38       13.11      5.71 o
  -7   2  19       37.63       52.74     10.61 o
  -6   2  19       38.58       33.11      8.39 o
  -5   2  19        0.03        8.31      7.72 o
  -4   2  19        1.89       10.61      7.05 o
  -3   2  19        0.11        5.04      7.39 o
  -2   2  19      119.84       86.10     21.21 o
  -1   2  19      186.80      179.43     20.67 o
   0   2  19      156.16      136.45     33.09 o
   1   2  19        7.16        9.79      5.02 o
   2   2  19       79.14       72.43     15.33 o
   3   2  19      129.89      103.31     19.60 o
   4   2  19      226.27      209.13     31.80 o
   5   2  19        8.74       16.52      7.35 o
   6   2  19        0.47        8.95      7.37 o
   7   2  19       63.75       66.37     16.24 o
   8   2  19      158.79      139.01     30.89 o
   9   2  19      189.75      163.93     39.62 o
  10   2  19       79.57       72.51     24.36 o
 -14   3  19       64.32       56.15     16.05 o
 -13   3  19      180.67      228.48     25.17 o
 -12   3  19        1.83        2.97      6.65 o
 -11   3  19        3.33        6.17      4.66 o
 -10   3  19        1.96       12.98      6.34 o
  -9   3  19        2.08        6.59      6.16 o
  -8   3  19        0.11       14.94      4.97 o
  -7   3  19       22.59       32.50     10.32 o
  -6   3  19      250.25      284.14     47.11 o
  -5   3  19        3.16       11.15      6.54 o
  -4   3  19        0.06        7.99      8.60 o
  -3   3  19       16.10       23.35      8.53 o
  -2   3  19       34.38       39.80      7.68 o
  -1   3  19       35.40       56.10     12.46 o
   0   3  19      161.32      154.26     25.89 o
   1   3  19        0.00        4.88      4.40 o
   2   3  19        3.96       10.59      5.99 o
   3   3  19        1.84        8.60      5.16 o
   4   3  19       55.33       49.65     13.01 o
   5   3  19       41.85       30.71      8.01 o
   6   3  19      159.95      126.32     29.50 o
   7   3  19       19.25       25.22      8.04 o
   8   3  19      305.84      277.75     44.16 o
   9   3  19       64.74       51.95     14.44 o
  10   3  19       45.67       32.81     11.31 o
 -13   4  19       10.20       21.05      7.10 o
 -12   4  19       24.81       26.26     11.75 o
 -11   4  19        1.01        5.84      3.89 o
 -10   4  19      243.48      268.07     25.47 o
  -9   4  19      196.20      162.35     42.33 o
  -8   4  19       47.92       54.67     19.84 o
  -7   4  19       18.86       27.10      8.82 o
  -6   4  19        0.43        8.91      6.10 o
  -5   4  19        9.29       17.61      8.73 o
  -4   4  19       10.72       14.44      8.99 o
  -3   4  19        4.84       13.05      9.70 o
  -2   4  19        1.04        7.01      9.42 o
  -1   4  19       26.96       34.39      9.43 o
   0   4  19       29.70       43.47     11.78 o
   1   4  19       70.05       45.07     10.57 o
   2   4  19       65.09       47.62     13.10 o
   3   4  19       10.80       11.89      6.01 o
   4   4  19       60.59       59.12     12.47 o
   5   4  19      185.91      172.11     45.17 o
   6   4  19       13.88       11.97      8.06 o
   7   4  19       66.92       65.86     22.64 o
   8   4  19       27.58       39.27      8.96 o
   9   4  19      100.04       60.52     14.98 o
 -12   5  19        0.01       15.23     12.89 o
 -11   5  19       31.20       57.08     26.90 o
 -10   5  19        3.42        8.62      6.05 o
  -9   5  19        4.39        9.00      9.06 o
  -8   5  19       11.36       25.29      8.40 o
  -7   5  19       34.94       46.74     15.98 o
  -6   5  19       19.48       39.15     11.42 o
  -5   5  19      104.32      133.74     31.60 o
  -4   5  19       10.49       14.86      9.98 o
  -3   5  19       13.96       28.24     12.54 o
  -2   5  19      102.51       84.70     16.36 o
[truncated: 20,976 more chars]
